# Supplementary material for: (E)-1-Methyl-4-[2-(2-naphth­yl)vin­yl]pyridinium iodide
Source: Acta Crystallogr Sect E Struct Rep Online. 2009 May 29;65(Pt 6):o1406–7. doi: 10.1107/S1600536809019114 (PMC2969718; doi:10.1107/S1600536809019114)
Supplement: Supplementary file 1 [file e-65-o1406-sup1.cif]

##############################################################################
###                                                                        ###
###        Electronic paper (Acta Crystallographica Section E)             ###
###                                                                        ###
##############################################################################
#                                                                            #
# This CIF contains the data in a paper accepted for publication in Acta     #
# Crystallographica Section E. It conforms to the requirements of Notes      #
# for Authors for Section E, and has been peer reviewed under the auspices   #
# of the IUCr Commission on Journals.                                        #
#                                                                            #
# Full details of the Crystallographic Information File format               #
# are given in the paper "The Crystallographic Information File (CIF):       #
# a New Standard Archive File for Crystallography" by S. R. Hall, F. H.      #
# Allen and I. D. Brown [Acta Cryst. (1991), A47, 655-685].                  #
#                                                                            #
# The current version of the core CIF dictionary is obtainable from          #
# ftp://ftp.iucr.org/pub/cif_core.dic. The current version number is 2.4.    #
#                                                                            #
# Software is freely available for graphical display of the structure(s) in  #
# this CIF.  For information consult the CIF home page http://www.iucr.org/  #
# cif/home.html                                                              #
#                                                                            #
# This file may be used for bona fide research purposes within the           #
# scientific community so long as proper attribution is given to the journal # 
# article from which it was obtained.                                        #
#                                                                            #
##############################################################################
                                             
data_global
_audit_creation_method     'form.cif (version 2.0)'
_journal_data_validation_number     ?
_journal_date_recd_electronic     2009-05-16
_journal_date_accepted     2009-05-20
_journal_name_full     'Acta Crystallographica, Section E'
_journal_year     2009
_journal_volume     65
_journal_issue      6
_journal_page_first     o1406
_journal_page_last     o1407
_journal_paper_category     QO
_journal_coeditor_code     CI2807
_publ_contact_author_name     'Prof. Fun Hoong Kun'
_publ_contact_author_address
;
      X-ray Crystallography Unit
      School of Physics
      Universiti Sains Malaysia
      11800 USM, Penang
      MALAYSIA
;
_publ_contact_author_email     'hkfun@usm.my'
_publ_contact_author_fax     '6 04 6579150'
_publ_contact_author_phone     '6 04 6577888  Ext. 3690'
_publ_section_title
;
(<i>E</i>)-1-Methyl-4-[2-(2-naphthyl)vinyl]pyridinium iodide
;
_publ_section_title_footnote
;
 This paper is dedicated to the late Her Royal Highness Princess Galyani
Vadhana Krom Luang Naradhiwas Rajanagarindra for her patronage of Science in
Thailand.
;
loop_
    _publ_author_name
    _publ_author_footnote
    _publ_author_address
    'Hoong-Kun Fun'
;
Thomson Reuters ResearcherID: A-3561-2009.
;
;
X-ray Crystallography Unit
School of Physics
Universiti Sains Malaysia
11800 USM, Penang
Malaysia
;
    'Kullapa Chanawanno' ?
;
Crystal Materials Research Unit
Department of Chemistry
Faculty of Science
Prince of Songkla University
Hat-Yai, Songkhla 90112
Thailand
;
    'Suchada Chantrapromma'
;
Additional correspondence author, e-mail: suchada.c@psu.ac.th.
Thomson Reuters ResearcherID: A-5085-2009.
;
;
Crystal Materials Research Unit
Department of Chemistry
Faculty of Science
Prince of Songkla University
Hat-Yai, Songkhla 90112
Thailand
;
data_I
_audit_creation_method     SHELXL-97
_chemical_name_systematic
;
(<i>E</i>)-1-Methyl-4-[2-(2-naphthyl)vinyl]pyridinium iodide
;
_chemical_name_common
;
;
_chemical_formula_moiety     'C18 H16 N +, I -'
_chemical_formula_sum     'C18 H16 I N'
_chemical_formula_iupac     'C18 H16 N +, I -'
_chemical_formula_weight     373.29
_chemical_melting_point     ?
_chemical_melting_point_gt     557
_chemical_melting_point_lt     558
_symmetry_cell_setting     Monoclinic
_symmetry_space_group_name_H-M     'P 21/c'
_symmetry_space_group_name_Hall     '-P 2ybc'
loop_
    _symmetry_equiv_pos_as_xyz
    'x, y, z'
    '-x, y+1/2, -z+1/2'
    '-x, -y, -z'
    'x, -y-1/2, z-1/2'
_cell_length_a     7.27890(10)
_cell_length_b     10.9363(2)
_cell_length_c     20.0883(4)
_cell_angle_alpha     90.00
_cell_angle_beta     101.2800(10)
_cell_angle_gamma     90.00
_cell_volume     1568.22(5)
_cell_formula_units_Z     4
_cell_measurement_reflns_used     6896
_cell_measurement_theta_min     2.13
_cell_measurement_theta_max     35.00
_cell_measurement_temperature     100(2)
_exptl_crystal_description     Plate
_exptl_crystal_colour     yellow
_exptl_crystal_size_max     0.53
_exptl_crystal_size_mid     0.30
_exptl_crystal_size_min     0.09
_exptl_crystal_density_diffrn     1.581
_exptl_crystal_density_meas     ?
_exptl_crystal_density_method     'not measured'
_exptl_crystal_F_000     736
_exptl_absorpt_coefficient_mu     2.032
_exptl_absorpt_correction_type     multi-scan
_exptl_absorpt_process_details     '(SADABS; Bruker, 2005)'
_exptl_absorpt_correction_T_min     0.4123
_exptl_absorpt_correction_T_max     0.8383
_exptl_special_details
;
The crystal was placed in the cold stream of an Oxford Cryosystems Cobra
open-flow nitrogen cryostat (Cosier & Glazer, 1986) operating at 100.0(1) K.
;
_diffrn_ambient_temperature     100
_diffrn_radiation_type     'MoK\a'
_diffrn_radiation_wavelength     0.71073
_diffrn_radiation_source     'sealed tube'
_diffrn_radiation_monochromator     'graphite'
_diffrn_measurement_device_type     'Bruker APEXII CCD area-detector'
_diffrn_measurement_method     '\f and \w'
_diffrn_detector_area_resol_mean     ?
_diffrn_reflns_number     34203
_diffrn_reflns_av_R_equivalents     0.0280
_diffrn_reflns_av_sigmaI/netI     0.0254
_diffrn_reflns_theta_min     2.13
_diffrn_reflns_theta_max     35.00
_diffrn_reflns_theta_full     35.00
_diffrn_measured_fraction_theta_max     0.999
_diffrn_measured_fraction_theta_full     0.999
_diffrn_reflns_limit_h_min     -11
_diffrn_reflns_limit_h_max     11
_diffrn_reflns_limit_k_min     -17
_diffrn_reflns_limit_k_max     16
_diffrn_reflns_limit_l_min     -32
_diffrn_reflns_limit_l_max     27
_diffrn_standards_number     0
_diffrn_standards_interval_count     .
_diffrn_standards_interval_time     .
_diffrn_standards_decay_%     ?
_refine_special_details
;
 Refinement of F^2^ against ALL reflections.  The weighted R-factor wR and
 goodness of fit S are based on F^2^, conventional R-factors R are based
 on F, with F set to zero for negative F^2^. The threshold expression of
 F^2^ > 2sigma(F^2^) is used only for calculating R-factors(gt) etc. and is
 not relevant to the choice of reflections for refinement.  R-factors based
 on F^2^ are statistically about twice as large as those based on F, and R-
 factors based on ALL data will be even larger.
;
_reflns_number_total     6896
_reflns_number_gt     5373
_reflns_threshold_expression     I>2\s(I)
_refine_ls_structure_factor_coef     Fsqd
_refine_ls_matrix_type     full
_refine_ls_R_factor_all     0.0701
_refine_ls_R_factor_gt     0.0555
_refine_ls_wR_factor_gt     0.1395
_refine_ls_wR_factor_ref     0.1475
_refine_ls_goodness_of_fit_ref     1.060
_refine_ls_restrained_S_all     1.057
_refine_ls_number_reflns     6896
_refine_ls_number_parameters     338
_refine_ls_number_restraints     91
_refine_ls_hydrogen_treatment     constr
_refine_ls_weighting_scheme     calc
_refine_ls_weighting_details
         'calc w=1/[\s^2^(Fo^2^)+(0.0586P)^2^+4.6136P] where P=(Fo^2^+2Fc^2^)/3'
_atom_sites_solution_hydrogens     geom
_atom_sites_solution_primary     direct
_atom_sites_solution_secondary     difmap
_refine_ls_shift/su_max     0.001
_refine_ls_shift/su_mean     0.000
_refine_diff_density_max     3.511
_refine_diff_density_min     -2.416
_refine_ls_extinction_method     none
_refine_ls_extinction_coef     ?
loop_
    _atom_type_symbol
    _atom_type_description
    _atom_type_scat_dispersion_real
    _atom_type_scat_dispersion_imag
    _atom_type_scat_source
    'C' 'C' 0.0033 0.0016
                         'International Tables Vol C Tables 4.2.6.8 and 6.1.1.4'
    'H' 'H' 0.0000 0.0000
                         'International Tables Vol C Tables 4.2.6.8 and 6.1.1.4'
    'N' 'N' 0.0061 0.0033
                         'International Tables Vol C Tables 4.2.6.8 and 6.1.1.4'
    'I' 'I' -0.4742 1.8119
                         'International Tables Vol C Tables 4.2.6.8 and 6.1.1.4'
_computing_data_collection     'APEX2 (Bruker, 2005)'
_computing_cell_refinement     'SAINT (Bruker, 2005)'
_computing_data_reduction     'SAINT (Bruker, 2005)'
_computing_structure_solution     'SHELXTL (Sheldrick, 2008)'
_computing_structure_refinement     'SHELXTL (Sheldrick, 2008)'
_computing_molecular_graphics     'SHELXTL (Sheldrick, 2008)'
_computing_publication_material
;
SHELXTL (Sheldrick, 2008) and PLATON (Spek, 2009)
;
loop_
    _atom_site_type_symbol
    _atom_site_label
    _atom_site_fract_x
    _atom_site_fract_y
    _atom_site_fract_z
    _atom_site_U_iso_or_equiv
    _atom_site_adp_type
    _atom_site_calc_flag
    _atom_site_refinement_flags
    _atom_site_occupancy
    _atom_site_disorder_assembly
    _atom_site_disorder_group
    I I1 0.48129(4) 0.73286(2) 0.633723(12) 0.03874(9) Uani d . 1 . .
    N N1A 0.520(4) 0.174(3) 1.153(2) 0.022(2) Uani d PU 0.555(7) A 1
    C C1A 0.3651(10) 0.1993(7) 1.0385(4) 0.0268(12) Uani d PU 0.555(7) A 1
    H H1AA 0.3113 0.1634 0.9973 0.032 Uiso calc PR 0.555(7) A 1
    C C2A 0.452(2) 0.1269(8) 1.0898(7) 0.0230(16) Uani d PU 0.555(7) A 1
    H H2AA 0.4665 0.0440 1.0820 0.028 Uiso calc PR 0.555(7) A 1
    C C3A 0.516(2) 0.2966(15) 1.1600(7) 0.033(2) Uani d PU 0.555(7) A 1
    H H3AA 0.5689 0.3307 1.2018 0.039 Uiso calc PR 0.555(7) A 1
    C C4A 0.4359(12) 0.3744(8) 1.1076(5) 0.0290(15) Uani d PU 0.555(7) A 1
    H H4AA 0.4382 0.4586 1.1145 0.035 Uiso calc PR 0.555(7) A 1
    C C5A 0.3533(8) 0.3270(6) 1.0454(4) 0.0238(11) Uani d PU 0.555(7) A 1
    C C6A 0.2561(8) 0.4011(5) 0.9884(3) 0.0283(12) Uani d PU 0.555(7) A 1
    H H6AA 0.2049 0.3616 0.9480 0.034 Uiso calc PR 0.555(7) A 1
    C C7A 0.2374(8) 0.5225(5) 0.9915(3) 0.0282(12) Uani d PU 0.555(7) A 1
    H H7AA 0.2908 0.5591 1.0325 0.034 Uiso calc PR 0.555(7) A 1
    C C8A 0.1433(9) 0.6045(7) 0.9383(4) 0.0268(11) Uani d PU 0.555(7) A 1
    C C9A 0.1464(11) 0.7284(8) 0.9532(4) 0.0263(12) Uani d PU 0.555(7) A 1
    H H9AA 0.2117 0.7573 0.9947 0.032 Uiso calc PR 0.555(7) A 1
    C C10A 0.047(3) 0.8108(13) 0.9036(9) 0.028(2) Uani d PU 0.555(7) A 1
    C C11A 0.0570(16) 0.9380(9) 0.9171(5) 0.0303(17) Uani d PU 0.555(7) A 1
    H H11A 0.1258 0.9661 0.9582 0.036 Uiso calc PR 0.555(7) A 1
    C C12A -0.0330(19) 1.0196(11) 0.8709(6) 0.041(2) Uani d PU 0.555(7) A 1
    H H12A -0.0320 1.1026 0.8811 0.049 Uiso calc PR 0.555(7) A 1
    C C13A -0.128(4) 0.976(2) 0.8070(8) 0.047(4) Uani d PU 0.555(7) A 1
    H H13A -0.1882 1.0300 0.7738 0.056 Uiso calc PR 0.555(7) A 1
    C C14A -0.129(4) 0.852(2) 0.7955(13) 0.047(3) Uani d PU 0.555(7) A 1
    H H14A -0.1968 0.8284 0.7534 0.057 Uiso calc PR 0.555(7) A 1
    C C15A -0.0433(17) 0.7529(12) 0.8368(7) 0.0400(17) Uani d PU 0.555(7) A 1
    C C16A -0.040(2) 0.6423(19) 0.8260(7) 0.0400(17) Uani d PU 0.555(7) A 1
    H H16A -0.1012 0.6131 0.7840 0.048 Uiso calc PR 0.555(7) A 1
    C C17A 0.0489(12) 0.5599(8) 0.8729(4) 0.0312(14) Uani d PU 0.555(7) A 1
    H H17A 0.0484 0.4769 0.8628 0.037 Uiso calc PR 0.555(7) A 1
    C C18A 0.618(2) 0.0940(16) 1.2057(9) 0.040(4) Uani d PU 0.555(7) A 1
    H H18A 0.6436 0.1367 1.2483 0.061 Uiso calc PR 0.555(7) A 1
    H H18B 0.7343 0.0685 1.1941 0.061 Uiso calc PR 0.555(7) A 1
    H H18C 0.5423 0.0236 1.2095 0.061 Uiso calc PR 0.555(7) A 1
    N N1B 0.544(5) 0.186(3) 1.151(3) 0.022(2) Uani d PU 0.45 A 2
    C C1B 0.3643(13) 0.2454(8) 1.0446(5) 0.0262(16) Uani d PU 0.445(7) A 2
    H H1BA 0.3072 0.2232 1.0007 0.031 Uiso calc PR 0.445(7) A 2
    C C2B 0.443(3) 0.1573(12) 1.0917(10) 0.029(2) Uani d PU 0.445(7) A 2
    H H2BA 0.4241 0.0752 1.0805 0.034 Uiso calc PR 0.445(7) A 2
    C C3B 0.546(3) 0.3028(12) 1.1733(8) 0.021(2) Uani d PU 0.445(7) A 2
    H H3BA 0.6026 0.3218 1.2177 0.025 Uiso calc PR 0.445(7) A 2
    C C4B 0.4663(15) 0.3915(9) 1.1306(5) 0.0257(15) Uani d PU 0.445(7) A 2
    H H4BA 0.4740 0.4721 1.1457 0.031 Uiso calc PR 0.445(7) A 2
    C C5B 0.3727(11) 0.3669(8) 1.0646(4) 0.0246(14) Uani d PU 0.445(7) A 2
    C C6B 0.2907(10) 0.4672(7) 1.0211(4) 0.0276(14) Uani d PU 0.445(7) A 2
    H H6BA 0.3067 0.5450 1.0401 0.033 Uiso calc PR 0.445(7) A 2
    C C7B 0.1948(10) 0.4609(7) 0.9569(4) 0.0277(14) Uani d PU 0.445(7) A 2
    H H7BA 0.1786 0.3843 0.9366 0.033 Uiso calc PR 0.445(7) A 2
    C C8B 0.1140(11) 0.5666(8) 0.9168(5) 0.0258(14) Uani d PU 0.445(7) A 2
    C C9B 0.1359(14) 0.6857(9) 0.9432(5) 0.0248(16) Uani d PU 0.445(7) A 2
    H H9BA 0.1989 0.6971 0.9877 0.030 Uiso calc PR 0.445(7) A 2
    C C10B 0.066(3) 0.7876(14) 0.9045(12) 0.024(2) Uani d PU 0.445(7) A 2
    C C11B 0.073(2) 0.9053(11) 0.9303(6) 0.031(2) Uani d PU 0.445(7) A 2
    H H11B 0.1359 0.9193 0.9747 0.037 Uiso calc PR 0.445(7) A 2
    C C12B -0.009(2) 1.0020(13) 0.8918(6) 0.035(2) Uani d PU 0.445(7) A 2
    H H12B 0.0004 1.0804 0.9101 0.042 Uiso calc PR 0.445(7) A 2
    C C13B -0.110(4) 0.983(2) 0.8243(10) 0.033(3) Uani d PU 0.445(7) A 2
    H H13B -0.1654 1.0503 0.8000 0.040 Uiso calc PR 0.445(7) A 2
    C C14B -0.128(5) 0.8686(15) 0.7928(12) 0.024(3) Uani d PU 0.445(7) A 2
    H H14B -0.1891 0.8547 0.7483 0.029 Uiso calc PR 0.445(7) A 2
    C C15B -0.0405(15) 0.7753(7) 0.8384(5) 0.0125(13) Uiso d PU 0.445(7) A 2
    C C16B -0.056(2) 0.6447(17) 0.8116(6) 0.031(2) Uani d PU 0.445(7) A 2
    H H16B -0.1177 0.6311 0.7671 0.037 Uiso calc PR 0.445(7) A 2
    C C17B 0.0140(14) 0.5504(11) 0.8485(5) 0.0323(19) Uani d PU 0.445(7) A 2
    H H17B -0.0016 0.4722 0.8301 0.039 Uiso calc PR 0.445(7) A 2
    C C18B 0.624(3) 0.0915(12) 1.2029(8) 0.026(3) Uani d PU 0.445(7) A 2
    H H18G 0.5790 0.0120 1.1874 0.039 Uiso calc PR 0.445(7) A 2
    H H18D 0.5873 0.1095 1.2451 0.039 Uiso calc PR 0.445(7) A 2
    H H18E 0.7586 0.0928 1.2093 0.039 Uiso calc PR 0.445(7) A 2
loop_
    _atom_site_aniso_label
    _atom_site_aniso_U_11
    _atom_site_aniso_U_22
    _atom_site_aniso_U_33
    _atom_site_aniso_U_12
    _atom_site_aniso_U_13
    _atom_site_aniso_U_23
    I1 0.05884(17) 0.02652(11) 0.03108(12) -0.00509(9) 0.00937(10) 0.00240(8)
    N1A 0.014(7) 0.019(5) 0.037(3) -0.005(4) 0.014(4) 0.003(3)
    C1A 0.029(3) 0.021(3) 0.033(3) -0.003(3) 0.013(2) 0.000(3)
    C2A 0.024(3) 0.015(4) 0.032(3) 0.000(3) 0.011(2) -0.005(3)
    C3A 0.020(5) 0.044(4) 0.034(5) -0.010(3) 0.004(3) -0.011(3)
    C4A 0.030(4) 0.022(3) 0.037(4) 0.002(2) 0.012(3) -0.005(3)
    C5A 0.027(3) 0.017(3) 0.030(3) 0.000(2) 0.012(2) 0.002(2)
    C6A 0.029(3) 0.025(2) 0.033(3) 0.0001(19) 0.009(2) 0.001(2)
    C7A 0.026(2) 0.026(2) 0.033(3) -0.0007(19) 0.007(2) 0.000(2)
    C8A 0.028(3) 0.025(3) 0.030(3) -0.003(2) 0.012(2) 0.000(2)
    C9A 0.026(3) 0.025(3) 0.030(3) -0.001(3) 0.011(2) 0.000(3)
    C10A 0.020(5) 0.039(5) 0.026(3) 0.013(4) 0.010(3) 0.008(4)
    C11A 0.029(3) 0.027(4) 0.037(4) 0.002(3) 0.011(3) 0.008(3)
    C12A 0.032(5) 0.035(4) 0.058(7) 0.005(3) 0.017(5) 0.018(4)
    C13A 0.027(5) 0.066(7) 0.049(8) 0.011(6) 0.012(6) 0.025(6)
    C14A 0.027(7) 0.073(8) 0.045(7) -0.001(8) 0.013(5) 0.008(6)
    C15A 0.027(3) 0.055(4) 0.042(3) -0.009(3) 0.015(2) -0.007(3)
    C16A 0.027(3) 0.055(4) 0.042(3) -0.009(3) 0.015(2) -0.007(3)
    C17A 0.032(4) 0.030(3) 0.033(4) -0.008(2) 0.011(3) -0.008(3)
    C18A 0.019(5) 0.049(7) 0.050(7) 0.000(4) -0.001(5) -0.001(5)
    N1B 0.014(7) 0.019(5) 0.037(3) -0.005(4) 0.014(4) 0.003(3)
    C1B 0.030(3) 0.017(4) 0.033(4) -0.003(3) 0.011(3) -0.001(3)
    C2B 0.030(4) 0.018(5) 0.042(4) 0.003(5) 0.019(3) -0.007(4)
    C3B 0.016(5) 0.012(3) 0.035(6) -0.005(3) 0.004(4) -0.007(3)
    C4B 0.031(4) 0.019(3) 0.031(4) -0.006(3) 0.017(3) -0.003(3)
    C5B 0.030(3) 0.021(3) 0.026(3) -0.003(3) 0.012(3) -0.007(2)
    C6B 0.029(3) 0.022(3) 0.032(3) 0.001(2) 0.009(2) 0.001(2)
    C7B 0.028(3) 0.025(3) 0.032(3) 0.001(2) 0.009(2) -0.004(2)
    C8B 0.024(3) 0.022(3) 0.031(4) 0.000(3) 0.007(3) 0.000(3)
    C9B 0.029(3) 0.024(4) 0.022(3) 0.000(3) 0.008(2) -0.003(3)
    C10B 0.009(4) 0.031(5) 0.032(4) 0.007(4) 0.007(3) -0.004(4)
    C11B 0.031(4) 0.032(5) 0.030(5) 0.000(4) 0.008(4) 0.002(4)
    C12B 0.036(5) 0.032(5) 0.039(6) 0.003(4) 0.014(5) 0.000(4)
    C13B 0.026(7) 0.037(5) 0.041(7) 0.006(4) 0.015(6) 0.005(5)
    C14B 0.018(6) 0.028(4) 0.026(4) 0.007(3) 0.003(4) 0.015(3)
    C16B 0.030(5) 0.029(4) 0.035(5) 0.002(3) 0.009(4) -0.003(4)
    C17B 0.026(4) 0.045(5) 0.026(4) -0.003(3) 0.006(3) -0.011(4)
    C18B 0.039(8) 0.014(4) 0.032(5) 0.012(4) 0.022(5) 0.012(4)
_geom_special_details
;
 All esds (except the esd in the dihedral angle between two l.s. planes)
 are estimated using the full covariance matrix.  The cell esds are taken
 into account individually in the estimation of esds in distances, angles
 and torsion angles; correlations between esds in cell parameters are only
 used when they are defined by crystal symmetry.  An approximate (isotropic)
 treatment of cell esds is used for estimating esds involving l.s. planes.
;
loop_
    _geom_bond_atom_site_label_1
    _geom_bond_atom_site_label_2
    _geom_bond_site_symmetry_2
    _geom_bond_distance
    _geom_bond_publ_flag
    N1A C3A . 1.34(3) ?
    N1A C2A . 1.38(4) ?
    N1A C18A . 1.45(4) ?
    C1A C2A . 1.354(13) ?
    C1A C5A . 1.408(10) ?
    C1A H1AA . 0.93 ?
    C2A H2AA . 0.93 ?
    C3A C4A . 1.390(17) ?
    C3A H3AA . 0.93 ?
    C4A C5A . 1.378(10) ?
    C4A H4AA . 0.93 ?
    C5A C6A . 1.467(8) ?
    C6A C7A . 1.337(8) ?
    C6A H6AA . 0.93 ?
    C7A C8A . 1.460(9) ?
    C7A H7AA . 0.93 ?
    C8A C9A . 1.386(10) ?
    C8A C17A . 1.442(10) ?
    C9A C10A . 1.429(15) ?
    C9A H9AA . 0.93 ?
    C10A C11A . 1.417(16) ?
    C10A C15A . 1.51(2) ?
    C11A C12A . 1.360(11) ?
    C11A H11A . 0.93 ?
    C12A C13A . 1.416(17) ?
    C12A H12A . 0.93 ?
    C13A C14A . 1.38(3) ?
    C13A H13A . 0.93 ?
    C14A C15A . 1.43(2) ?
    C14A H14A . 0.93 ?
    C15A C16A . 1.23(2) ?
    C16A C17A . 1.372(18) ?
    C16A H16A . 0.93 ?
    C17A H17A . 0.93 ?
    C18A H18A . 0.96 ?
    C18A H18B . 0.96 ?
    C18A H18C . 0.96 ?
    N1B C2B . 1.31(6) ?
    N1B C3B . 1.36(4) ?
    N1B C18B . 1.50(5) ?
    C1B C5B . 1.385(12) ?
    C1B C2B . 1.393(18) ?
    C1B H1BA . 0.93 ?
    C2B H2BA . 0.93 ?
    C3B C4B . 1.350(17) ?
    C3B H3BA . 0.93 ?
    C4B C5B . 1.393(12) ?
    C4B H4BA . 0.93 ?
    C5B C6B . 1.456(11) ?
    C6B C7B . 1.342(10) ?
    C6B H6BA . 0.93 ?
    C7B C8B . 1.465(11) ?
    C7B H7BA . 0.93 ?
    C8B C9B . 1.404(12) ?
    C8B C17B . 1.432(12) ?
    C9B C10B . 1.397(19) ?
    C9B H9BA . 0.93 ?
    C10B C11B . 1.385(19) ?
    C10B C15B . 1.41(2) ?
    C11B C12B . 1.378(15) ?
    C11B H11B . 0.93 ?
    C12B C13B . 1.424(17) ?
    C12B H12B . 0.93 ?
    C13B C14B . 1.40(2) ?
    C13B H13B . 0.93 ?
    C14B C15B . 1.435(15) ?
    C14B H14B . 0.93 ?
    C15B C16B . 1.52(2) ?
    C16B C17B . 1.313(19) ?
    C16B H16B . 0.93 ?
    C17B H17B . 0.93 ?
    C18B H18G . 0.96 ?
    C18B H18D . 0.96 ?
    C18B H18E . 0.96 ?
loop_
    _geom_angle_atom_site_label_1
    _geom_angle_atom_site_label_2
    _geom_angle_atom_site_label_3
    _geom_angle_site_symmetry_1
    _geom_angle_site_symmetry_3
    _geom_angle
    _geom_angle_publ_flag
    C3A N1A C2A . . 117(3) ?
    C3A N1A C18A . . 123(3) ?
    C2A N1A C18A . . 119(2) ?
    C2A C1A C5A . . 122.2(7) ?
    C2A C1A H1AA . . 118.9 ?
    C5A C1A H1AA . . 118.9 ?
    C1A C2A N1A . . 120.9(15) ?
    C1A C2A H2AA . . 119.5 ?
    N1A C2A H2AA . . 119.5 ?
    N1A C3A C4A . . 123(2) ?
    N1A C3A H3AA . . 118.4 ?
    C4A C3A H3AA . . 118.4 ?
    C5A C4A C3A . . 120.0(9) ?
    C5A C4A H4AA . . 120.0 ?
    C3A C4A H4AA . . 120.0 ?
    C4A C5A C1A . . 116.0(6) ?
    C4A C5A C6A . . 123.9(7) ?
    C1A C5A C6A . . 120.0(7) ?
    C7A C6A C5A . . 123.4(6) ?
    C7A C6A H6AA . . 118.3 ?
    C5A C6A H6AA . . 118.3 ?
    C6A C7A C8A . . 127.9(6) ?
    C6A C7A H7AA . . 116.1 ?
    C8A C7A H7AA . . 116.1 ?
    C9A C8A C17A . . 120.8(6) ?
    C9A C8A C7A . . 117.2(7) ?
    C17A C8A C7A . . 122.0(7) ?
    C8A C9A C10A . . 118.7(10) ?
    C8A C9A H9AA . . 120.6 ?
    C10A C9A H9AA . . 120.6 ?
    C11A C10A C9A . . 119.1(14) ?
    C11A C10A C15A . . 125.2(12) ?
    C9A C10A C15A . . 115.3(11) ?
    C12A C11A C10A . . 121.0(12) ?
    C12A C11A H11A . . 119.5 ?
    C10A C11A H11A . . 119.5 ?
    C11A C12A C13A . . 119.0(13) ?
    C11A C12A H12A . . 120.5 ?
    C13A C12A H12A . . 120.5 ?
    C14A C13A C12A . . 117.7(18) ?
    C14A C13A H13A . . 121.1 ?
    C12A C13A H13A . . 121.1 ?
    C13A C14A C15A . . 132(2) ?
    C13A C14A H14A . . 114.2 ?
    C15A C14A H14A . . 114.2 ?
    C16A C15A C14A . . 131.7(17) ?
    C16A C15A C10A . . 123.1(14) ?
    C14A C15A C10A . . 105.1(14) ?
    C15A C16A C17A . . 123.3(14) ?
    C15A C16A H16A . . 118.4 ?
    C17A C16A H16A . . 118.4 ?
    C16A C17A C8A . . 118.6(10) ?
    C16A C17A H17A . . 120.7 ?
    C8A C17A H17A . . 120.7 ?
    C2B N1B C3B . . 120(3) ?
    C2B N1B C18B . . 123(3) ?
    C3B N1B C18B . . 116(4) ?
    C5B C1B C2B . . 118.5(10) ?
    C5B C1B H1BA . . 120.7 ?
    C2B C1B H1BA . . 120.7 ?
    N1B C2B C1B . . 123(2) ?
    N1B C2B H2BA . . 118.7 ?
    C1B C2B H2BA . . 118.7 ?
    C4B C3B N1B . . 120(2) ?
    C4B C3B H3BA . . 120.2 ?
    N1B C3B H3BA . . 120.2 ?
    C3B C4B C5B . . 122.4(9) ?
    C3B C4B H4BA . . 118.8 ?
    C5B C4B H4BA . . 118.8 ?
    C1B C5B C4B . . 116.6(8) ?
    C1B C5B C6B . . 124.0(8) ?
    C4B C5B C6B . . 119.5(8) ?
    C7B C6B C5B . . 127.8(7) ?
    C7B C6B H6BA . . 116.1 ?
    C5B C6B H6BA . . 116.1 ?
    C6B C7B C8B . . 124.5(7) ?
    C6B C7B H7BA . . 117.8 ?
    C8B C7B H7BA . . 117.8 ?
    C9B C8B C17B . . 118.4(8) ?
    C9B C8B C7B . . 121.3(8) ?
    C17B C8B C7B . . 120.3(9) ?
    C10B C9B C8B . . 121.8(11) ?
    C10B C9B H9BA . . 119.1 ?
    C8B C9B H9BA . . 119.1 ?
    C11B C10B C9B . . 123.3(17) ?
    C11B C10B C15B . . 114.6(13) ?
    C9B C10B C15B . . 121.6(13) ?
    C12B C11B C10B . . 121.5(13) ?
    C12B C11B H11B . . 119.3 ?
    C10B C11B H11B . . 119.3 ?
    C11B C12B C13B . . 120.7(13) ?
    C11B C12B H12B . . 119.7 ?
    C13B C12B H12B . . 119.7 ?
    C14B C13B C12B . . 123.1(17) ?
    C14B C13B H13B . . 118.4 ?
    C12B C13B H13B . . 118.4 ?
    C13B C14B C15B . . 110.9(17) ?
    C13B C14B H14B . . 124.6 ?
    C15B C14B H14B . . 124.6 ?
    C10B C15B C14B . . 129.0(13) ?
    C10B C15B C16B . . 114.3(9) ?
    C14B C15B C16B . . 116.6(12) ?
    C17B C16B C15B . . 122.9(12) ?
    C17B C16B H16B . . 118.5 ?
    C15B C16B H16B . . 118.5 ?
    C16B C17B C8B . . 120.8(11) ?
    C16B C17B H17B . . 119.6 ?
    C8B C17B H17B . . 119.6 ?
    N1B C18B H18G . . 109.5 ?
    N1B C18B H18D . . 109.5 ?
    H18G C18B H18D . . 109.5 ?
    N1B C18B H18E . . 109.5 ?
    H18G C18B H18E . . 109.5 ?
    H18D C18B H18E . . 109.5 ?
loop_
    _geom_torsion_atom_site_label_1
    _geom_torsion_atom_site_label_2
    _geom_torsion_atom_site_label_3
    _geom_torsion_atom_site_label_4
    _geom_torsion_site_symmetry_1
    _geom_torsion_site_symmetry_2
    _geom_torsion_site_symmetry_3
    _geom_torsion_site_symmetry_4
    _geom_torsion
    _geom_torsion_publ_flag
    C5A C1A C2A N1A . . . . 6(2) ?
    C3A N1A C2A C1A . . . . -8(3) ?
    C18A N1A C2A C1A . . . . -177.7(16) ?
    C2A N1A C3A C4A . . . . 4(3) ?
    C18A N1A C3A C4A . . . . 174.0(18) ?
    N1A C3A C4A C5A . . . . 1(3) ?
    C3A C4A C5A C1A . . . . -3.3(14) ?
    C3A C4A C5A C6A . . . . 176.4(11) ?
    C2A C1A C5A C4A . . . . 0.1(13) ?
    C2A C1A C5A C6A . . . . -179.6(10) ?
    C4A C5A C6A C7A . . . . -0.4(10) ?
    C1A C5A C6A C7A . . . . 179.2(6) ?
    C5A C6A C7A C8A . . . . -179.7(6) ?
    C6A C7A C8A C9A . . . . -178.5(6) ?
    C6A C7A C8A C17A . . . . 2.1(10) ?
    C17A C8A C9A C10A . . . . 2.7(14) ?
    C7A C8A C9A C10A . . . . -176.7(12) ?
    C8A C9A C10A C11A . . . . -177.1(13) ?
    C8A C9A C10A C15A . . . . -4(2) ?
    C9A C10A C11A C12A . . . . 179.0(13) ?
    C15A C10A C11A C12A . . . . 6(3) ?
    C10A C11A C12A C13A . . . . -4(2) ?
    C11A C12A C13A C14A . . . . 2(4) ?
    C12A C13A C14A C15A . . . . -2(5) ?
    C13A C14A C15A C16A . . . . -178(3) ?
    C13A C14A C15A C10A . . . . 4(4) ?
    C11A C10A C15A C16A . . . . 176.1(17) ?
    C9A C10A C15A C16A . . . . 3(2) ?
    C11A C10A C15A C14A . . . . -6(3) ?
    C9A C10A C15A C14A . . . . -178.7(19) ?
    C14A C15A C16A C17A . . . . -179(2) ?
    C10A C15A C16A C17A . . . . -1(2) ?
    C15A C16A C17A C8A . . . . 0(2) ?
    C9A C8A C17A C16A . . . . -0.9(13) ?
    C7A C8A C17A C16A . . . . 178.5(10) ?
    C3B N1B C2B C1B . . . . 12(4) ?
    C18B N1B C2B C1B . . . . 178(2) ?
    C5B C1B C2B N1B . . . . -8(3) ?
    C2B N1B C3B C4B . . . . -9(4) ?
    C18B N1B C3B C4B . . . . -176.2(19) ?
    N1B C3B C4B C5B . . . . 3(3) ?
    C2B C1B C5B C4B . . . . 2.0(16) ?
    C2B C1B C5B C6B . . . . -178.1(12) ?
    C3B C4B C5B C1B . . . . 0.3(17) ?
    C3B C4B C5B C6B . . . . -179.6(13) ?
    C1B C5B C6B C7B . . . . 0.7(13) ?
    C4B C5B C6B C7B . . . . -179.4(8) ?
    C5B C6B C7B C8B . . . . 179.0(7) ?
    C6B C7B C8B C9B . . . . 1.5(12) ?
    C6B C7B C8B C17B . . . . 179.9(8) ?
    C17B C8B C9B C10B . . . . -1.0(18) ?
    C7B C8B C9B C10B . . . . 177.5(14) ?
    C8B C9B C10B C11B . . . . 175.4(16) ?
    C8B C9B C10B C15B . . . . 4(3) ?
    C9B C10B C11B C12B . . . . -175.2(17) ?
    C15B C10B C11B C12B . . . . -3(3) ?
    C10B C11B C12B C13B . . . . 1(3) ?
    C11B C12B C13B C14B . . . . -1(4) ?
    C12B C13B C14B C15B . . . . 2(4) ?
    C11B C10B C15B C14B . . . . 6(3) ?
    C9B C10B C15B C14B . . . . 178(2) ?
    C11B C10B C15B C16B . . . . -177.2(17) ?
    C9B C10B C15B C16B . . . . -5(3) ?
    C13B C14B C15B C10B . . . . -5(4) ?
    C13B C14B C15B C16B . . . . 178(2) ?
    C10B C15B C16B C17B . . . . 4(2) ?
    C14B C15B C16B C17B . . . . -178(2) ?
    C15B C16B C17B C8B . . . . -1(2) ?
    C9B C8B C17B C16B . . . . -0.2(16) ?
    C7B C8B C17B C16B . . . . -178.7(12) ?
loop_
    _geom_hbond_atom_site_label_D
    _geom_hbond_atom_site_label_H
    _geom_hbond_atom_site_label_A
    _geom_hbond_site_symmetry_A
    _geom_hbond_distance_DH
    _geom_hbond_distance_HA
    _geom_hbond_distance_DA
    _geom_hbond_angle_DHA
    _geom_hbond_publ_flag
    C18A H18A I1 3_667 0.96 3.05 3.928(17) 152 y
    C18A H18B Cg1 3_667 0.96 2.63 3.513(18) 153 y
    C18A H18B Cg2 3_667 0.96 2.65 3.517(18) 150 y
    C18B H18E Cg1 3_667 0.96 2.62 3.44(2) 143 y
    C18B H18E Cg2 3_667 0.96 2.66 3.45(2) 139 y
