# Supplementary material for: (E)-1-Methyl-4-[2-(2-naphth­yl)vin­yl]pyridinium iodide
Source: Acta Crystallogr Sect E Struct Rep Online. 2009 May 29;65(Pt 6):o1406–7. doi: 10.1107/S1600536809019114 (PMC2969718; doi:10.1107/S1600536809019114)
Supplement: Supplementary file 2 [file e-65-o1406-Isup2.hkl]

# 
# h,k,l, Fc-squared, Fo-squared, sigma(Fo-squared) and status flag 
# 
data_I
_shelx_title ' ck14_0m in P2(1)/c (100k)' 
_shelx_refln_list_code          4 
_shelx_F_calc_maximum      457.65 
_exptl_crystal_F_000       736.00 
_reflns_d_resolution_high  0.6196 
 
loop_ 
 _symmetry_equiv_pos_as_xyz 
 'x, y, z' 
 '-x, y+1/2, -z+1/2' 
 '-x, -y, -z' 
 'x, -y-1/2, z-1/2' 
 
_cell_length_a     7.2789 
_cell_length_b    10.9363 
_cell_length_c    20.0883 
_cell_angle_alpha  90.000 
_cell_angle_beta  101.280 
_cell_angle_gamma  90.000 
 
_shelx_F_squared_multiplier     1.000 
 
loop_ 
 _refln_index_h 
 _refln_index_k 
 _refln_index_l 
 _refln_F_squared_calc 
 _refln_F_squared_meas 
 _refln_F_squared_sigma 
 _refln_observed_status 
   1   0   0    20553.47    23905.47    446.47 o 
   2   0   0    72934.64    81474.10   1116.70 o 
   3   0   0    17267.56    18518.58    257.78 o 
   4   0   0     7626.94     7403.99     96.64 o 
   5   0   0     4692.51     4451.45     61.07 o 
   6   0   0     1799.00     1731.42     35.49 o 
   7   0   0      761.87      755.51     75.83 o 
   8   0   0      386.96      422.77     38.99 o 
   9   0   0      114.02       88.29     16.07 o 
  10   0   0      151.10      148.13     20.37 o 
  11   0   0       16.14       16.33     20.21 o 
   1   1   0       19.69        7.98      1.32 o 
   2   1   0       62.87       64.59      3.99 o 
   3   1   0     2294.12     2045.44     25.05 o 
   4   1   0     3220.92     2888.81     37.55 o 
   5   1   0     2211.55     2124.62     25.09 o 
   6   1   0     2060.76     1892.70     22.41 o 
   7   1   0      879.78      812.77     19.96 o 
   8   1   0      470.99      449.16     18.28 o 
   9   1   0      139.06      140.47     12.94 o 
  10   1   0      198.61      194.55     23.75 o 
  11   1   0       31.40       30.69     14.49 o 
   0   2   0    33087.71    36652.96    493.08 o 
   1   2   0    53985.99    55666.28    461.20 o 
   2   2   0    30502.76    31884.59    363.14 o 
   3   2   0    15934.35    16034.33    170.68 o 
   4   2   0     6351.39     6474.66     64.21 o 
   5   2   0     4191.76     4091.20     40.68 o 
   6   2   0     2183.65     2204.25     25.64 o 
   7   2   0     1015.65      975.01     22.89 o 
   8   2   0       69.17       88.00     10.02 o 
   9   2   0      154.03      149.66     17.91 o 
  10   2   0       37.14       44.90     26.74 o 
  11   2   0        5.75       16.53     19.80 o 
   1   3   0      349.18      301.22      3.71 o 
   2   3   0      975.91      933.84      9.80 o 
   3   3   0      902.57      927.25     10.65 o 
   4   3   0     5180.87     4836.50     51.56 o 
   5   3   0     2120.10     1973.89     23.92 o 
   6   3   0     3333.85     3366.38     40.70 o 
   7   3   0      841.70      806.71     23.62 o 
   8   3   0      513.17      462.09     18.57 o 
   9   3   0      126.61      126.62     12.55 o 
  10   3   0       67.67       87.57     25.11 o 
  11   3   0       10.76       15.72     19.59 o 
   0   4   0    17003.84    17404.70    262.47 o 
   1   4   0     9429.92     8993.23     70.88 o 
   2   4   0    12986.75    13027.70    107.05 o 
   3   4   0     6589.64     6119.11     55.20 o 
   4   4   0     7278.95     6843.61     63.71 o 
   5   4   0     2249.59     2117.54     25.49 o 
   6   4   0     1496.03     1471.71     23.60 o 
   7   4   0      500.58      504.96     15.72 o 
   8   4   0      117.95      119.69     19.59 o 
   9   4   0       50.96       69.81     13.28 o 
  10   4   0       26.30      -12.45     14.90 o 
  11   4   0       12.06       24.99     14.58 o 
   1   5   0     1377.45     1427.62     13.92 o 
   2   5   0      238.10      243.50      3.70 o 
   3   5   0     2920.86     2969.25     29.52 o 
   4   5   0      944.74      908.73     11.39 o 
   5   5   0     1431.86     1361.15     17.43 o 
   6   5   0      544.97      534.25     13.25 o 
   7   5   0      394.10      411.57     18.64 o 
   8   5   0      167.96      235.16     17.47 o 
   9   5   0      174.20      213.65     15.92 o 
  10   5   0        9.86       22.10     13.24 o 
  11   5   0        1.20        8.00     13.06 o 
   0   6   0     8195.00     7817.08    117.78 o 
   1   6   0     7216.78     6386.47     51.08 o 
   2   6   0     5670.62     5277.51     43.73 o 
   3   6   0     3486.92     3174.81     30.70 o 
   4   6   0     2053.27     1956.14     25.49 o 
   5   6   0      989.00      929.59     17.23 o 
   6   6   0      383.02      387.22     14.97 o 
   7   6   0      248.96      307.46     20.21 o 
   8   6   0       61.40       76.46     12.06 o 
   9   6   0      102.39      131.59     13.47 o 
  10   6   0        2.21       -3.96     11.46 o 
   1   7   0      133.80      149.82      3.91 o 
   2   7   0      351.35      335.99      5.29 o 
   3   7   0      233.66      238.00      5.48 o 
   4   7   0      548.83      519.48     15.25 o 
   5   7   0       17.05       29.69      5.04 o 
   6   7   0      309.89      340.01     14.56 o 
   7   7   0       30.77       46.97      8.29 o 
   8   7   0       68.62      121.06     14.02 o 
   9   7   0        0.60       -8.76     22.25 o 
  10   7   0       24.69       34.85     12.13 o 
   0   8   0     4196.10     3700.85     46.99 o 
   1   8   0     3247.26     2900.01     29.81 o 
   2   8   0     2530.89     2251.37     27.44 o 
   3   8   0     1840.85     1773.38     25.76 o 
   4   8   0      895.85      845.86     17.88 o 
   5   8   0      320.78      337.01     12.52 o 
   6   8   0      149.59      159.21     10.02 o 
   7   8   0        2.99       -1.06      6.15 o 
   8   8   0       46.81       61.20     10.03 o 
   9   8   0        1.15       -5.72      8.87 o 
  10   8   0        0.00        2.77      9.60 o 
   1   9   0      121.14      117.25      5.19 o 
   2   9   0      323.30      316.79     10.46 o 
   3   9   0      131.05      130.74      6.17 o 
   4   9   0      254.83      282.77     11.11 o 
   5   9   0      103.08      126.74      8.83 o 
   6   9   0       72.86      100.51      8.94 o 
   7   9   0       19.06       41.29      8.15 o 
   8   9   0       59.31       69.65     10.64 o 
   9   9   0        3.35       11.22     10.14 o 
   0  10   0      874.11      868.04     23.22 o 
   1  10   0      637.02      675.97     14.77 o 
   2  10   0      791.61      782.23     14.56 o 
   3  10   0      407.58      416.21     12.16 o 
   4  10   0      280.84      348.29     11.90 o 
   5  10   0       91.78      115.07     12.55 o 
   6  10   0       55.10       99.26      9.61 o 
   7  10   0        7.63       16.00      6.54 o 
   8  10   0        6.47        2.80      8.92 o 
   9  10   0        0.43       -0.55      9.85 o 
   1  11   0       25.14       14.83      3.81 o 
   2  11   0       51.51       65.31      5.97 o 
   3  11   0      108.07      104.75      8.01 o 
   4  11   0      125.64      136.95      8.48 o 
   5  11   0       90.25       94.64     10.53 o 
   6  11   0      182.96      176.75     11.55 o 
   7  11   0       17.95       30.67      8.48 o 
   8  11   0       29.24       31.55     11.21 o 
   9  11   0        2.52       18.67     11.17 o 
   0  12   0      123.70      252.45     18.87 o 
   1  12   0      195.05      278.83     30.98 o 
   2  12   0      121.18      186.30     11.85 o 
   3  12   0       22.52       76.45     10.23 o 
   4  12   0       16.16       37.05      6.53 o 
   5  12   0       11.21       44.94      9.01 o 
   6  12   0        6.36       14.21      6.70 o 
   7  12   0        9.86       23.97     14.05 o 
   8  12   0       10.73       30.56     11.29 o 
   1  13   0       16.82       13.42      9.95 o 
   2  13   0       40.47       19.43      7.75 o 
   3  13   0       82.38       59.38      9.97 o 
   4  13   0      140.56      116.63     13.73 o 
   5  13   0       30.48       24.93      7.71 o 
   6  13   0       20.73       18.24      8.04 o 
   7  13   0       16.98       16.92     11.50 o 
   0  14   0       63.21       74.69     13.32 o 
   1  14   0      118.11      149.93     14.07 o 
   2  14   0       12.31       73.25     10.99 o 
   3  14   0       20.47       55.37     13.91 o 
   4  14   0        0.76       26.94      9.62 o 
   5  14   0        1.33        7.38     12.66 o 
   6  14   0        3.44       30.21     18.78 o 
   7  14   0        0.21       23.08     13.71 o 
   1  15   0        0.80        4.39      6.42 o 
   2  15   0       14.85       12.18      8.64 o 
   3  15   0       17.19       18.51      8.68 o 
   4  15   0        0.70        8.24      8.31 o 
   5  15   0       23.54       45.72     20.21 o 
   6  15   0       23.16       44.91     21.23 o 
   0  16   0        1.67       50.26     13.06 o 
   1  16   0        1.69       23.09      7.74 o 
   2  16   0        6.66       36.01     10.40 o 
   3  16   0        5.28       30.47     10.62 o 
   4  16   0       21.50        6.94     16.94 o 
   1  17   0        0.02        9.12     11.71 o 
   2  17   0        1.10        7.52     12.47 o 
   3  17   0        3.47       30.40     32.86 o 
 -11   1   1        6.39       10.46     12.77 o 
 -10   1   1       58.86       47.02     10.26 o 
  -9   1   1        7.32        3.20      6.73 o 
  -8   1   1        3.13       12.82      6.36 o 
  -7   1   1       21.62       15.62      5.92 o 
  -6   1   1      100.47      112.13      5.36 o 
  -5   1   1      140.16      200.21      5.58 o 
  -4   1   1       10.39       32.04      4.91 o 
  -3   1   1        2.97        7.31      2.50 o 
  -2   1   1    12555.39    13501.77    157.85 o 
  -1   1   1      104.62      188.93      2.98 o 
   0   1   1      196.29      114.10      5.51 o 
   1   1   1      266.70      242.89      2.69 o 
   2   1   1       66.50       38.04      1.56 o 
   3   1   1       25.46       31.51      1.60 o 
   4   1   1       29.69       53.27      2.21 o 
   5   1   1        2.75        8.72      1.95 o 
   6   1   1      231.68      234.26      7.60 o 
   7   1   1       21.43       13.83      3.48 o 
   8   1   1        7.81       25.98      7.43 o 
   9   1   1       26.47       24.30      7.77 o 
  10   1   1       40.98       39.75     14.00 o 
  11   1   1        3.43       15.71     12.95 o 
 -11   2   1        0.04       -2.25     17.76 o 
 -10   2   1       64.75       68.80     11.03 o 
  -9   2   1        1.19       -0.94      6.36 o 
  -8   2   1        9.73       12.00      6.57 o 
  -7   2   1      100.58      105.59      6.83 o 
  -6   2   1        0.51        2.45      2.34 o 
  -5   2   1      769.78      777.07     10.52 o 
  -4   2   1      424.44      460.75      7.83 o 
  -3   2   1      273.79      421.57      7.99 o 
  -2   2   1     3370.06     4006.88     49.52 o 
  -1   2   1      681.14      903.77      8.60 o 
   0   2   1      101.09      218.32      3.45 o 
   1   2   1       14.99      175.70      5.65 o 
   2   2   1      228.36      285.84      3.84 o 
   3   2   1        2.66       20.95      2.04 o 
   4   2   1     1207.15     1372.14     15.98 o 
   5   2   1      129.50      137.94      4.33 o 
   6   2   1      360.82      351.30      9.58 o 
   7   2   1        6.26        5.68      3.61 o 
   8   2   1       23.37       24.12      8.04 o 
   9   2   1        2.93        2.04      7.04 o 
  10   2   1       36.51       38.26     13.36 o 
  11   2   1        1.23       12.16     13.22 o 
 -11   3   1        0.02        3.67     18.57 o 
 -10   3   1        0.82       11.39     11.96 o 
  -9   3   1        2.09       -0.43      6.65 o 
  -8   3   1       31.36       19.30      7.02 o 
  -7   3   1       97.65      102.59      8.18 o 
  -6   3   1      182.21      167.30      5.67 o 
  -5   3   1      394.74      459.57      8.30 o 
  -4   3   1       82.04       94.91      3.71 o 
  -3   3   1     1200.27     1439.55     17.19 o 
  -2   3   1      172.24      419.50      6.99 o 
  -1   3   1     3153.48     3914.96     33.30 o 
   0   3   1     1868.74     2699.32     25.88 o 
   1   3   1     2159.78     2703.43     22.78 o 
   2   3   1     1644.51     2077.48     19.74 o 
   3   3   1      318.39      362.38      5.72 o 
   4   3   1     2865.88     2812.86     26.78 o 
   5   3   1      156.14      131.53      3.59 o 
   6   3   1      340.78      326.89      8.50 o 
   7   3   1       98.08       82.39      6.37 o 
   8   3   1        1.38        0.27      7.29 o 
   9   3   1       13.86       13.04      7.56 o 
  10   3   1        0.87      -17.15     15.72 o 
  11   3   1        0.28        5.31     17.76 o 
 -11   4   1        1.03       27.79     14.48 o 
 -10   4   1       15.29       22.04     20.21 o 
  -9   4   1       70.54       74.81     12.44 o 
  -8   4   1      216.47      210.70     16.35 o 
  -7   4   1      290.14      267.17      9.84 o 
  -6   4   1      256.93      231.65      6.56 o 
  -5   4   1      827.15      761.38     12.08 o 
  -4   4   1      292.70      273.42      5.87 o 
  -3   4   1     2046.77     2138.54     21.70 o 
  -2   4   1      933.98     1112.11     11.69 o 
  -1   4   1     2779.48     3656.79     28.93 o 
   0   4   1     1815.43     2383.53     22.53 o 
   1   4   1     4997.67     5994.10     49.17 o 
   2   4   1      543.68      884.34     12.44 o 
   3   4   1      402.03      565.05      8.89 o 
   4   4   1      122.28      173.84      5.46 o 
   5   4   1       27.94       51.91      3.08 o 
   6   4   1       25.22       27.60      5.49 o 
   7   4   1       12.43        9.48      8.68 o 
   8   4   1        0.27       -2.33      6.35 o 
   9   4   1        0.00       12.84      9.22 o 
  10   4   1        7.71       28.17     18.98 o 
  11   4   1        0.43        2.45     17.96 o 
 -11   5   1        8.97       13.83     10.67 o 
 -10   5   1       11.46        7.51     12.26 o 
  -9   5   1        2.60        3.66      7.08 o 
  -8   5   1        2.32        7.69      7.83 o 
  -7   5   1        5.87       10.00      5.72 o 
  -6   5   1       63.95       73.88      5.61 o 
  -5   5   1       54.14       81.67      4.03 o 
  -4   5   1      362.81      523.84      7.76 o 
  -3   5   1        6.71       96.20      3.36 o 
  -2   5   1     1830.56     2321.87     19.82 o 
  -1   5   1      407.15      801.73      8.73 o 
   0   5   1     4769.83     5968.96     54.05 o 
   1   5   1     3674.92     4577.02     40.87 o 
   2   5   1     5003.91     5726.36     47.12 o 
   3   5   1     2589.95     2798.36     28.03 o 
   4   5   1     1687.15     1734.89     19.67 o 
   5   5   1      810.09      748.39     11.96 o 
   6   5   1      281.43      243.18      9.64 o 
   7   5   1      186.60      188.34     25.97 o 
   8   5   1       98.44      105.67     22.43 o 
   9   5   1      108.36      108.18     12.71 o 
  10   5   1        3.36        4.68     12.32 o 
 -10   6   1       57.93       76.63     17.17 o 
  -9   6   1        4.06       15.81     10.02 o 
  -8   6   1      255.55      241.83     17.16 o 
  -7   6   1      374.33      346.15     15.43 o 
  -6   6   1      957.57      879.82     29.29 o 
  -5   6   1     1398.97     1335.05     22.24 o 
  -4   6   1     1692.42     1715.65     22.95 o 
  -3   6   1     2803.19     2876.32     27.10 o 
  -2   6   1     2245.35     2399.80     21.36 o 
  -1   6   1     3201.75     3860.39     33.99 o 
   0   6   1     2998.52     3375.54     31.18 o 
   1   6   1     4558.22     5660.70     45.52 o 
   2   6   1     1635.24     1856.84     17.25 o 
   3   6   1     1394.27     1753.14     17.76 o 
   4   6   1      377.16      425.11     10.90 o 
   5   6   1       77.78       91.01      5.14 o 
   6   6   1       54.80       51.25      7.75 o 
   7   6   1       61.43       60.40      9.96 o 
   8   6   1       40.25       45.80     10.66 o 
   9   6   1        1.36        8.61      9.18 o 
  10   6   1        0.20       10.36     13.32 o 
 -10   7   1       14.49        0.91      9.54 o 
  -9   7   1       11.88        8.54     12.52 o 
  -8   7   1       10.01       33.20     10.55 o 
  -7   7   1       30.62       23.10      9.20 o 
  -6   7   1        6.26       31.56      9.69 o 
  -5   7   1        4.02       42.63      5.43 o 
  -4   7   1      232.78      257.05     11.54 o 
  -3   7   1       87.70      209.79      6.09 o 
  -2   7   1      901.22     1178.35     12.22 o 
  -1   7   1     2522.82     2837.09     27.05 o 
   0   7   1     2819.75     3209.09     29.91 o 
   1   7   1     2950.96     3407.60     30.42 o 
   2   7   1     3176.87     3413.41     29.75 o 
   3   7   1     1167.44     1253.64     16.96 o 
   4   7   1     1464.34     1501.21     29.93 o 
   5   7   1     1215.21     1215.09     25.61 o 
   6   7   1      289.56      264.20     13.54 o 
   7   7   1     1222.71     1158.20     30.63 o 
   8   7   1       64.79       56.10     11.79 o 
   9   7   1      214.37      179.35     21.20 o 
  10   7   1       11.48       -4.43     12.69 o 
 -10   8   1       23.52       25.42     11.65 o 
  -9   8   1        0.50       -4.22     11.13 o 
  -8   8   1      289.21      285.11     28.86 o 
  -7   8   1       29.75       30.76      9.17 o 
  -6   8   1      979.72      949.89     22.92 o 
  -5   8   1     2877.77     2767.09     47.61 o 
  -4   8   1     1954.78     1929.32     32.16 o 
  -3   8   1     5178.79     5265.49     64.73 o 
  -2   8   1     3054.46     3281.17     35.89 o 
  -1   8   1     4072.35     4448.88     47.84 o 
   0   8   1     2891.71     3293.24     30.97 o 
   1   8   1     3780.32     4106.99     38.82 o 
   2   8   1     1437.94     1661.03     21.44 o 
   3   8   1     2968.98     2913.84     40.33 o 
   4   8   1      352.60      381.16     11.29 o 
   5   8   1      117.73      128.79     10.61 o 
   6   8   1       67.51       69.81      8.61 o 
   7   8   1        1.28        8.98      6.59 o 
   8   8   1        0.00       -1.40      8.44 o 
   9   8   1       24.24       21.49     10.10 o 
  10   8   1        0.22        8.49     10.71 o 
  -9   9   1       17.82       32.71     11.13 o 
  -8   9   1        4.58        3.51      7.47 o 
  -7   9   1        2.59        3.92      5.87 o 
  -6   9   1        7.52       12.19      5.44 o 
  -5   9   1        4.05        8.27      4.85 o 
  -4   9   1      172.05      174.54      8.51 o 
  -3   9   1       51.43      104.09      5.70 o 
  -2   9   1     1473.86     1481.87     23.93 o 
  -1   9   1      906.07      999.35     15.07 o 
   0   9   1     2490.95     2727.67     35.21 o 
   1   9   1     1732.61     1815.09     23.50 o 
   2   9   1     2410.00     2411.81     31.03 o 
   3   9   1     1235.68     1237.33     20.15 o 
   4   9   1     1206.12     1174.51     25.02 o 
   5   9   1     1092.80      990.29     24.99 o 
   6   9   1      751.64      761.57     20.78 o 
   7   9   1      625.61      634.96     26.41 o 
   8   9   1      144.82      157.91     15.98 o 
   9   9   1       95.83      119.95     15.48 o 
  -9  10   1       25.77       19.86     11.02 o 
  -8  10   1       61.03       79.71     13.36 o 
  -7  10   1      317.76      340.73     15.31 o 
  -6  10   1      614.15      609.08     18.61 o 
  -5  10   1      874.98      874.47     21.67 o 
  -4  10   1     2034.64     1963.27     33.70 o 
  -3  10   1     2093.49     2051.35     33.95 o 
  -2  10   1     3226.71     3275.78     46.79 o 
  -1  10   1     3557.88     3733.79     46.17 o 
   0  10   1     2738.39     2766.42     39.19 o 
   1  10   1     3136.65     3032.00     48.32 o 
   2  10   1     1506.63     1436.15     22.22 o 
   3  10   1      750.25      733.22     16.75 o 
   4  10   1      533.56      520.11     15.55 o 
   5  10   1       68.36       54.68      7.32 o 
   6  10   1       31.82       33.29      9.31 o 
   7  10   1       14.60       11.45      7.57 o 
   8  10   1        2.82       -7.98      8.32 o 
   9  10   1       24.40       27.11     11.56 o 
  -9  11   1       41.34       47.41     12.75 o 
  -8  11   1        1.73       14.58      9.70 o 
  -7  11   1       10.43       18.52      6.99 o 
  -6  11   1        0.90       -1.99      5.49 o 
  -5  11   1       66.84       37.00      6.72 o 
  -4  11   1       76.42       67.44      6.84 o 
  -3  11   1      247.59      240.60     10.95 o 
  -2  11   1      439.31      445.34     11.62 o 
  -1  11   1      991.20      973.61     20.34 o 
   0  11   1     1183.88     1211.36     24.02 o 
   1  11   1     2439.56     2448.85     44.68 o 
   2  11   1     1678.91     1768.78     47.48 o 
   3  11   1     2175.29     2121.69     47.52 o 
   4  11   1     1317.25     1341.18     28.55 o 
   5  11   1      934.11      961.57     23.87 o 
   6  11   1      445.89      431.74     16.27 o 
   7  11   1      257.25      288.95     16.78 o 
   8  11   1      150.35      155.00     16.42 o 
  -8  12   1      135.54      161.49     17.71 o 
  -7  12   1      187.61      211.34     15.08 o 
  -6  12   1      315.57      341.91     17.23 o 
  -5  12   1      524.33      509.66     24.80 o 
  -4  12   1     1040.50      973.12     23.72 o 
  -3  12   1     1150.26     1127.39     34.13 o 
  -2  12   1     1633.18     1477.73     36.92 o 
  -1  12   1     1514.64     1440.49     38.78 o 
   0  12   1     1758.12     1641.41     34.02 o 
   1  12   1     1301.60     1201.68     39.29 o 
   2  12   1      856.98      753.60     22.51 o 
   3  12   1      423.39      374.99     18.71 o 
   4  12   1       86.91       57.10      6.89 o 
   5  12   1      151.58      139.71     10.52 o 
   6  12   1       18.27        9.33      7.09 o 
   7  12   1       45.93       30.36     10.59 o 
   8  12   1        0.86        8.21     10.18 o 
  -7  13   1       13.27       17.40     11.61 o 
  -6  13   1        0.04        3.13      7.30 o 
  -5  13   1        2.10        8.63      7.05 o 
  -4  13   1      155.57      109.23     13.05 o 
  -3  13   1      195.06      142.23     13.74 o 
  -2  13   1      426.42      419.89     22.23 o 
  -1  13   1      738.88      690.16     31.89 o 
   0  13   1     1383.87     1386.40     39.08 o 
   1  13   1     1161.84     1119.23     34.70 o 
   2  13   1     1100.17      990.73     31.96 o 
   3  13   1     1081.18     1123.21     40.66 o 
   4  13   1      878.01      868.18     31.07 o 
   5  13   1      545.61      543.09     23.77 o 
   6  13   1      299.43      353.51     18.11 o 
   7  13   1      164.13      137.40     23.77 o 
  -7  14   1      116.70      159.61     16.25 o 
  -6  14   1      316.07      334.93     40.02 o 
  -5  14   1      438.31      445.23     27.63 o 
  -4  14   1      592.64      612.65     42.12 o 
  -3  14   1      894.27      874.40     39.29 o 
  -2  14   1      925.34      924.74     31.83 o 
  -1  14   1      815.07      742.34     27.65 o 
   0  14   1      546.12      508.31     19.07 o 
   1  14   1      494.08      489.64     23.51 o 
   2  14   1      203.32      142.36     13.88 o 
   3  14   1      201.88      153.99     14.93 o 
   4  14   1      140.17      120.76     17.09 o 
   5  14   1       39.26       31.14     11.88 o 
   6  14   1        5.33       13.68     15.72 o 
  -6  15   1        4.03       15.10     18.37 o 
  -5  15   1        4.64        3.06     15.72 o 
  -4  15   1       47.68       41.06     10.80 o 
  -3  15   1      139.11      123.76     14.56 o 
  -2  15   1      507.73      419.32     23.80 o 
  -1  15   1      446.32      433.45     30.14 o 
   0  15   1      319.41      299.04     16.46 o 
   1  15   1      570.55      580.95     21.62 o 
   2  15   1      702.91      676.71     32.67 o 
   3  15   1      453.53      443.89     23.81 o 
   4  15   1      301.54      329.71     25.59 o 
   5  15   1      293.14      332.50     38.37 o 
  -4  16   1      270.65      303.24     27.78 o 
  -3  16   1      376.07      374.39     29.50 o 
  -2  16   1      521.03      501.62     25.13 o 
  -1  16   1      522.11      448.65     20.04 o 
   0  16   1      347.58      316.64     18.54 o 
   1  16   1      199.24      161.89     16.83 o 
   2  16   1       50.89       43.53     10.71 o 
   3  16   1      129.58       72.83     24.19 o 
   4  16   1        1.40        5.10     16.74 o 
  -3  17   1       37.28       36.71     14.62 o 
  -2  17   1      117.79      133.19     22.35 o 
  -1  17   1      151.92      154.71     29.60 o 
   0  17   1      211.00      245.81     58.89 o 
   1  17   1      309.27      275.13     26.88 o 
   2  17   1      222.25      165.40     22.84 o 
   3  17   1      296.44      327.34     29.71 o 
 -11   0   2       78.75       89.20     25.31 o 
 -10   0   2       18.20       30.86     31.64 o 
  -9   0   2      241.32      267.97     22.20 o 
  -8   0   2      366.93      376.14     23.85 o 
  -7   0   2      707.53      675.05     22.71 o 
  -6   0   2     1654.91     1608.72     27.02 o 
  -5   0   2     2558.74     2486.46     37.07 o 
  -4   0   2     3032.44     3136.70     48.32 o 
  -3   0   2     6269.78     6395.35     91.34 o 
  -2   0   2    21472.02    20988.62    288.99 o 
  -1   0   2     1261.64      761.29     18.50 o 
   1   0   2       52.22       56.25      2.32 o 
   2   0   2       26.52       62.46      2.88 o 
   3   0   2      702.26      608.62      8.88 o 
   4   0   2     1014.49      880.56     12.61 o 
   5   0   2      767.00      701.69     10.91 o 
   6   0   2      631.27      566.27     18.38 o 
   7   0   2      585.91      603.50     20.75 o 
   8   0   2      120.36      112.96     16.22 o 
   9   0   2      166.38      142.52     18.47 o 
  10   0   2       19.20       26.53     18.98 o 
  11   0   2        4.97       24.49     20.62 o 
 -11   1   2        7.10        3.75     12.20 o 
 -10   1   2       49.31       42.28     10.27 o 
  -9   1   2        1.59       14.95      7.52 o 
  -8   1   2       25.94       32.09      7.62 o 
  -7   1   2      373.72      439.05     14.31 o 
  -6   1   2     1621.85     1708.08     22.15 o 
  -5   1   2     2700.71     2642.71     32.08 o 
  -4   1   2     5445.53     5197.76     51.33 o 
  -3   1   2    13610.82    13243.57    137.06 o 
  -2   1   2      774.07     1169.11     16.28 o 
  -1   1   2    29020.47    32493.40    371.33 o 
   0   1   2       51.72       68.59      3.97 o 
   1   1   2    33579.72    33970.19    278.45 o 
   2   1   2    27920.64    28710.72    258.66 o 
   3   1   2    11432.64    11583.97    103.57 o 
   4   1   2    10543.13    10460.87     91.02 o 
   5   1   2     3106.95     3193.16     29.12 o 
   6   1   2     1404.07     1362.85     24.72 o 
   7   1   2      412.58      466.73     16.75 o 
   8   1   2      719.76      679.70     22.99 o 
   9   1   2       28.96       35.24      8.99 o 
  10   1   2      425.71      449.29     29.30 o 
  11   1   2        2.08        2.70     12.62 o 
 -11   2   2       25.47       20.00     20.41 o 
 -10   2   2       54.08       93.79     12.20 o 
  -9   2   2      145.19      179.21     13.68 o 
  -8   2   2      105.38      141.32     11.35 o 
  -7   2   2      672.14      655.49     15.57 o 
  -6   2   2      219.20      211.13      5.28 o 
  -5   2   2     2298.61     2044.83     24.51 o 
  -4   2   2     5003.90     4550.46     48.75 o 
  -3   2   2     3824.64     3590.13     38.45 o 
  -2   2   2     3553.94     3606.31     49.06 o 
  -1   2   2     1446.03     1595.61     14.18 o 
   0   2   2      462.35      601.58      6.72 o 
   1   2   2      106.41       75.54      1.86 o 
   2   2   2      491.27      423.06      5.11 o 
   3   2   2      398.95      372.79      4.39 o 
   4   2   2       72.28      145.60      2.99 o 
   5   2   2      610.34      577.55      7.90 o 
   6   2   2      233.99      220.43      7.30 o 
   7   2   2      353.11      358.82     12.31 o 
   8   2   2      293.16      286.63     15.84 o 
   9   2   2       78.13       75.17     11.73 o 
  10   2   2       20.55       28.80     12.97 o 
  11   2   2        4.99       14.53     13.13 o 
 -11   3   2        0.34        1.43     18.57 o 
 -10   3   2       31.64       39.49     11.38 o 
  -9   3   2        0.18       10.63      9.33 o 
  -8   3   2       45.83       38.49      7.95 o 
  -7   3   2      237.29      305.32     19.27 o 
  -6   3   2      402.77      438.20     12.82 o 
  -5   3   2     3630.55     3671.50     40.75 o 
  -4   3   2     4916.63     5110.32     53.99 o 
  -3   3   2     9526.60     9892.21    112.01 o 
  -2   3   2    25288.23    26538.57    229.06 o 
  -1   3   2    27601.93    27960.62    238.64 o 
   0   3   2    37398.88    38942.85    381.09 o 
   1   3   2    22370.94    23016.89    183.17 o 
   2   3   2    16154.56    16313.80    156.47 o 
   3   3   2    14922.95    15026.88    127.40 o 
   4   3   2     4052.17     3934.09     35.14 o 
   5   3   2     2906.74     2854.92     29.74 o 
   6   3   2     1414.23     1301.30     23.48 o 
   7   3   2      314.15      350.70     19.06 o 
   8   3   2      434.01      440.27     18.63 o 
   9   3   2       21.22       16.73      8.05 o 
  10   3   2       10.18       16.17     19.08 o 
  11   3   2        0.02       -5.31     18.37 o 
 -11   4   2       34.38       53.19     16.08 o 
 -10   4   2       35.17       52.66     21.23 o 
  -9   4   2      127.20      129.34     14.98 o 
  -8   4   2      122.88      155.68     16.58 o 
  -7   4   2      353.70      364.53     14.48 o 
  -6   4   2      506.00      452.26     10.39 o 
  -5   4   2     1393.74     1340.15     17.75 o 
  -4   4   2     1310.50     1215.88     14.99 o 
  -3   4   2     2002.47     1806.96     18.71 o 
  -2   4   2     1799.63     1738.82     17.07 o 
  -1   4   2     1270.18     1194.86     11.22 o 
   0   4   2        0.53        7.92      1.53 o 
   1   4   2        7.19        5.91      1.04 o 
   2   4   2       50.16       78.39      2.09 o 
   3   4   2      210.68      222.87      4.23 o 
   4   4   2       74.01       91.85      3.22 o 
   5   4   2      315.66      316.34      9.87 o 
   6   4   2      349.51      343.05     12.57 o 
   7   4   2      295.95      300.12     21.45 o 
   8   4   2      172.18      167.47     17.06 o 
   9   4   2      153.26      198.04     16.97 o 
  10   4   2       41.07       22.66     20.82 o 
  11   4   2       55.78       86.34     27.76 o 
 -11   5   2       18.55       11.36     10.95 o 
 -10   5   2        0.02       -8.67     11.30 o 
  -9   5   2        4.43        3.48      7.03 o 
  -8   5   2       90.17      104.38     12.40 o 
  -7   5   2      185.29      211.45     12.23 o 
  -6   5   2      823.23      787.86     16.93 o 
  -5   5   2     1989.82     1898.05     23.93 o 
  -4   5   2     4212.16     4049.38     42.74 o 
  -3   5   2     9721.33     9712.15     85.43 o 
  -2   5   2    12522.19    11997.22     99.07 o 
  -1   5   2    21832.43    22924.02    181.56 o 
   0   5   2    16663.73    15817.83    139.06 o 
   1   5   2    21482.61    21755.12    179.52 o 
   2   5   2    10475.33    10154.81     81.93 o 
   3   5   2     8388.89     8193.71     72.83 o 
   4   5   2     4062.61     3944.11     44.10 o 
   5   5   2     1636.61     1569.01     19.44 o 
   6   5   2      906.06      877.04     35.48 o 
   7   5   2      257.23      292.44     46.64 o 
   8   5   2       34.23       24.97     15.86 o 
   9   5   2        0.20       -3.86      7.96 o 
  10   5   2        2.96       11.10     13.30 o 
 -10   6   2      103.88      170.97     17.32 o 
  -9   6   2      122.49      144.96     13.59 o 
  -8   6   2      356.50      385.08     19.91 o 
  -7   6   2      933.64      924.56     25.47 o 
  -6   6   2     1057.83     1083.78     23.48 o 
  -5   6   2      861.07      777.14     16.59 o 
  -4   6   2     2212.19     2131.34     24.68 o 
  -3   6   2      145.15      129.96      3.66 o 
  -2   6   2     1599.32     1568.68     14.90 o 
  -1   6   2      511.53      471.34      5.84 o 
   0   6   2        4.72        5.98      1.60 o 
   1   6   2      605.52      538.60      6.85 o 
   2   6   2      776.22      787.39      8.55 o 
   3   6   2      609.47      584.28      8.21 o 
   4   6   2     1003.67     1025.61     14.76 o 
   5   6   2     1447.33     1394.84     24.70 o 
   6   6   2      533.77      542.12     19.24 o 
   7   6   2      335.00      377.01     19.63 o 
   8   6   2      236.44      254.25     23.80 o 
   9   6   2       64.96       82.42     17.02 o 
  10   6   2       43.55       34.78     14.64 o 
 -10   7   2        2.38       -2.55      9.20 o 
  -9   7   2        0.08        5.19      7.67 o 
  -8   7   2       41.57       32.29      8.24 o 
  -7   7   2      458.76      481.63     16.16 o 
  -6   7   2      467.38      431.33     15.70 o 
  -5   7   2     1325.70     1272.65     23.67 o 
  -4   7   2     2221.04     2020.49     30.34 o 
  -3   7   2     4097.29     3720.61     38.42 o 
  -2   7   2     5221.35     4883.96     41.16 o 
  -1   7   2     6694.14     6180.64     54.86 o 
   0   7   2     7525.92     7022.87     61.71 o 
   1   7   2     7479.61     6954.85     56.58 o 
   2   7   2     6004.44     5715.03     48.03 o 
   3   7   2     3660.29     3513.73     45.84 o 
   4   7   2     2316.12     2152.53     41.64 o 
   5   7   2     1626.50     1614.17     35.40 o 
   6   7   2      323.10      317.13     14.49 o 
   7   7   2       35.34       75.35     11.90 o 
   8   7   2       59.72       84.54     13.02 o 
   9   7   2       16.61       16.04     13.64 o 
  10   7   2        1.07       -4.40     12.32 o 
 -10   8   2       23.91       40.71     12.20 o 
  -9   8   2      203.66      219.70     18.23 o 
  -8   8   2      135.83      174.31     11.89 o 
  -7   8   2      770.90      791.74     21.53 o 
  -6   8   2      436.25      427.10     14.66 o 
  -5   8   2     2223.91     2142.75     38.80 o 
  -4   8   2      268.03      267.59      9.02 o 
  -3   8   2     2393.71     2282.49     31.40 o 
  -2   8   2      275.25      240.02      7.92 o 
  -1   8   2      209.13      201.31      5.43 o 
   0   8   2      131.60      128.36      5.89 o 
   1   8   2      950.42      940.41     12.08 o 
   2   8   2       10.82       26.23      2.81 o 
   3   8   2     2096.66     2034.81     27.19 o 
   4   8   2      516.98      551.12     17.10 o 
   5   8   2     1026.57     1029.42     26.43 o 
   6   8   2      283.95      298.87     14.79 o 
   7   8   2      399.89      444.81     21.75 o 
   8   8   2      104.72      111.32     14.48 o 
   9   8   2      125.83      179.52     22.27 o 
  10   8   2       14.31       16.78     11.04 o 
 -10   9   2        0.56      -13.40     10.04 o 
  -9   9   2       74.05      115.12     15.10 o 
  -8   9   2       11.54       24.51      7.48 o 
  -7   9   2       50.37       55.01      7.82 o 
  -6   9   2      148.03      149.68     11.14 o 
  -5   9   2      352.90      339.80     12.59 o 
  -4   9   2      800.41      741.16     17.36 o 
  -3   9   2     1378.66     1259.39     22.63 o 
  -2   9   2     2066.17     1869.01     26.64 o 
  -1   9   2     2782.00     2455.54     30.38 o 
   0   9   2     2968.79     2693.58     37.28 o 
   1   9   2     1836.28     1662.40     23.06 o 
   2   9   2     2238.23     1980.87     28.21 o 
   3   9   2     1155.98     1022.93     17.75 o 
   4   9   2      868.67      837.89     20.11 o 
   5   9   2      357.81      388.51     13.98 o 
   6   9   2      235.17      282.30     18.09 o 
   7   9   2      220.77      260.23     15.94 o 
   8   9   2        7.57       13.43      9.79 o 
   9   9   2        1.71        7.55      9.53 o 
  -9  10   2       69.15       81.45     22.52 o 
  -8  10   2       59.61       60.14     10.53 o 
  -7  10   2       87.22      105.73     10.03 o 
  -6  10   2      170.81      188.29     11.24 o 
  -5  10   2      347.24      372.07     13.78 o 
  -4  10   2      428.34      399.85     12.29 o 
  -3  10   2      534.71      497.96     14.45 o 
  -2  10   2      252.60      242.07     11.58 o 
  -1  10   2       12.43       12.35      5.94 o 
   0  10   2       22.26       13.18      3.66 o 
   1  10   2      381.63      326.01     15.91 o 
   2  10   2      118.52      128.26      5.95 o 
   3  10   2      279.34      286.51      9.38 o 
   4  10   2      137.53      156.20      9.37 o 
   5  10   2      138.68      165.61     10.37 o 
   6  10   2      142.38      158.96     10.95 o 
   7  10   2      135.58      156.38     12.36 o 
   8  10   2       20.97       51.25     11.90 o 
   9  10   2       28.24       56.97     13.58 o 
  -9  11   2        8.09       21.66     11.33 o 
  -8  11   2        0.04       -0.64      7.54 o 
  -7  11   2        5.20       12.80      7.48 o 
  -6  11   2       14.67       24.79      8.58 o 
  -5  11   2      175.64      173.77     10.61 o 
  -4  11   2       75.39       73.57      7.01 o 
  -3  11   2      559.09      554.19     15.89 o 
  -2  11   2      472.70      486.05     13.52 o 
  -1  11   2     1026.71     1014.01     20.99 o 
   0  11   2      651.07      669.24     14.90 o 
   1  11   2     1043.56     1009.86     23.26 o 
   2  11   2      339.60      386.69     11.98 o 
   3  11   2      599.15      625.49     17.08 o 
   4  11   2      166.68      202.92     17.79 o 
   5  11   2       88.63      126.43      9.78 o 
   6  11   2       25.65       60.64      8.64 o 
   7  11   2        1.34        1.67      8.19 o 
   8  11   2        4.34        4.89      9.39 o 
  -8  12   2        5.10       20.34     10.48 o 
  -7  12   2       56.58       65.35     10.47 o 
  -6  12   2        6.32       12.05      6.50 o 
  -5  12   2       38.65       35.08      7.12 o 
  -4  12   2       29.01       29.92      6.26 o 
  -3  12   2       38.86       30.61      6.77 o 
  -2  12   2        8.87        9.47      5.74 o 
  -1  12   2       41.23       37.76      8.04 o 
   0  12   2       16.73        9.60      6.98 o 
   1  12   2        7.74        4.71      8.44 o 
   2  12   2        1.57       -7.30      4.72 o 
   3  12   2       15.96        5.35      6.27 o 
   4  12   2        8.10       24.52      7.03 o 
   5  12   2       76.41       96.96      9.32 o 
   6  12   2       10.89       12.05      7.30 o 
   7  12   2       23.16       27.99      9.31 o 
   8  12   2       18.62       11.88     10.50 o 
  -7  13   2        5.87        3.35      9.39 o 
  -6  13   2        1.24       10.49      7.36 o 
  -5  13   2        0.67       18.24      7.40 o 
  -4  13   2       78.20      117.67     11.93 o 
  -3  13   2        2.01       73.04     10.82 o 
  -2  13   2       60.90      173.53     14.43 o 
  -1  13   2        7.08      118.68     12.04 o 
   0  13   2      127.76      262.25     16.30 o 
   1  13   2       15.10       92.28     10.25 o 
   2  13   2      221.12      284.29     21.71 o 
   3  13   2        6.78       58.98     10.43 o 
   4  13   2        7.18      103.69     23.06 o 
   5  13   2        2.42       18.03     10.55 o 
   6  13   2       12.45       18.16      8.22 o 
   7  13   2        2.11        7.39      9.76 o 
  -7  14   2        2.48       18.37     10.04 o 
  -6  14   2        8.21        9.33      8.66 o 
  -5  14   2        8.56       16.29     10.39 o 
  -4  14   2        6.46        3.65      7.46 o 
  -3  14   2       16.80       13.04      7.69 o 
  -2  14   2       80.33       72.88     11.44 o 
  -1  14   2       11.05        5.16      6.86 o 
   0  14   2       28.41       14.28     11.84 o 
   1  14   2        5.64        6.70      5.87 o 
   2  14   2        0.33       -0.59      5.86 o 
   3  14   2        2.10       -6.12      7.55 o 
   4  14   2        1.70        0.58      8.82 o 
   5  14   2        6.58       22.42     14.29 o 
   6  14   2        5.88       30.21     18.37 o 
  -6  15   2       17.20       23.27     18.17 o 
  -5  15   2       32.11       16.33     16.94 o 
  -4  15   2       26.35       59.89     13.10 o 
  -3  15   2       24.83       33.64      9.86 o 
  -2  15   2       44.89       61.16     11.32 o 
  -1  15   2       65.79      135.72     14.64 o 
   0  15   2       43.39      107.86     11.27 o 
   1  15   2        7.52       70.87     11.93 o 
   2  15   2       30.90      113.56     16.65 o 
   3  15   2       11.17       31.90      9.32 o 
   4  15   2       22.49       28.78     17.76 o 
   5  15   2        6.28       14.70     17.96 o 
  -4  16   2       60.20       35.35     13.78 o 
  -3  16   2       13.42       11.74     11.47 o 
  -2  16   2        2.93        9.07     10.97 o 
  -1  16   2        0.35        8.00      7.12 o 
   0  16   2        0.64       -2.43      6.77 o 
   1  16   2        7.84        5.97      7.41 o 
   2  16   2       52.76       35.00     10.71 o 
   3  16   2        7.80        1.22     21.13 o 
   4  16   2        0.78       39.60     20.82 o 
  -3  17   2      100.10       89.00     18.40 o 
  -2  17   2       66.34       91.81     18.66 o 
  -1  17   2       57.93       34.09     13.72 o 
   0  17   2       69.77      114.45     19.12 o 
   1  17   2       95.10       86.36     38.78 o 
   2  17   2       14.57       14.44     15.92 o 
 -11   1   3       10.84        9.12     15.41 o 
 -10   1   3        0.23       13.52      8.37 o 
  -9   1   3        6.77       -1.57      8.53 o 
  -8   1   3       98.79      100.80     10.13 o 
  -7   1   3        2.40       -1.71      4.35 o 
  -6   1   3        0.36        0.64      2.45 o 
  -5   1   3      136.97      112.99      4.65 o 
  -4   1   3       82.41       68.64      3.18 o 
  -3   1   3      700.60      721.96     10.02 o 
  -2   1   3      673.37      569.12      9.38 o 
  -1   1   3      676.15     1091.49     10.93 o 
   0   1   3     7243.44     7900.66     86.86 o 
   1   1   3       36.88       83.24      3.41 o 
   2   1   3      737.32      626.70      6.31 o 
   3   1   3      428.95      426.89      5.17 o 
   4   1   3      134.98      181.08      3.14 o 
   5   1   3       53.78       53.43      2.84 o 
   6   1   3        8.70        9.26      3.41 o 
   7   1   3        6.11        7.83      6.69 o 
   8   1   3      134.19      138.11     12.12 o 
   9   1   3       13.28       19.04      7.98 o 
  10   1   3        2.43       22.31     13.57 o 
  11   1   3        1.89        0.67     12.41 o 
 -11   2   3        0.31       11.63     18.98 o 
 -10   2   3        5.16        6.59     12.25 o 
  -9   2   3       22.54       16.18      7.41 o 
  -8   2   3      179.83      179.21     18.80 o 
  -7   2   3      215.78      193.95      8.09 o 
  -6   2   3      216.64      246.70      6.16 o 
  -5   2   3       46.68       47.31      3.67 o 
  -4   2   3      586.02      584.63      8.49 o 
  -3   2   3       10.20      156.76      4.14 o 
  -2   2   3      448.07      445.12      7.21 o 
  -1   2   3      566.30      795.61      9.23 o 
   0   2   3     2148.45     2661.80     26.02 o 
   1   2   3      719.75      876.44     13.16 o 
   2   2   3      454.84      466.04      5.54 o 
   3   2   3     1391.98     1361.42     12.73 o 
   4   2   3        6.68       11.07      1.41 o 
   5   2   3      270.22      238.41      4.56 o 
   6   2   3      154.67      133.77      6.83 o 
   7   2   3       14.37        6.35      5.99 o 
   8   2   3      319.96      322.96     16.67 o 
   9   2   3        2.25        0.08      7.15 o 
  10   2   3       43.68       45.95     14.36 o 
  11   2   3       10.74       -1.99     12.53 o 
 -11   3   3        0.58       -7.35     16.94 o 
 -10   3   3        0.06        0.65     10.97 o 
  -9   3   3       21.61       21.12     11.14 o 
  -8   3   3       75.15       81.79     11.21 o 
  -7   3   3       57.43       49.43      6.50 o 
  -6   3   3     1006.17     1016.25     17.75 o 
  -5   3   3      346.20      401.65      7.91 o 
  -4   3   3      942.12     1100.57     15.52 o 
  -3   3   3     1462.44     1652.31     20.51 o 
  -2   3   3     2407.92     2940.70     28.24 o 
  -1   3   3     2532.29     2926.99     25.40 o 
   0   3   3      746.38     1184.87     13.95 o 
   1   3   3     2347.74     2717.24     27.56 o 
   2   3   3     1125.24     1278.36     11.80 o 
   3   3   3     1276.99     1692.23     19.80 o 
   4   3   3        4.01       18.73      1.87 o 
   5   3   3      264.51      298.28      5.76 o 
   6   3   3        4.74        3.81      4.36 o 
   7   3   3       16.78       13.09      6.33 o 
   8   3   3       15.73       18.45      7.30 o 
   9   3   3        2.06        2.34      7.27 o 
  10   3   3        4.16        2.10     11.52 o 
  11   3   3        0.04        6.12     19.39 o 
 -11   4   3        2.17       13.38     10.47 o 
 -10   4   3        1.18      -19.39     14.70 o 
  -9   4   3        8.04        2.64      8.95 o 
  -8   4   3        0.60        0.91      5.72 o 
  -7   4   3       19.46       24.87      7.06 o 
  -6   4   3        5.30       22.39      3.89 o 
  -5   4   3        1.65       28.82      3.24 o 
  -4   4   3      124.72      212.48      4.66 o 
  -3   4   3      515.01      682.23      8.18 o 
  -2   4   3      321.51      614.85      7.43 o 
  -1   4   3      346.32      529.89      6.71 o 
   0   4   3      242.90      429.92      7.18 o 
   1   4   3     1957.19     2170.64     20.06 o 
   2   4   3       14.38       53.30      2.17 o 
   3   4   3     2028.08     2002.85     20.60 o 
   4   4   3      427.96      419.21      6.59 o 
   5   4   3      770.45      700.91     12.17 o 
   6   4   3      525.06      471.17     13.78 o 
   7   4   3      218.98      172.00     12.14 o 
   8   4   3       49.84       44.40      8.88 o 
   9   4   3       17.84       16.05      7.90 o 
  10   4   3       27.72       31.64     20.82 o 
 -11   5   3       27.46       31.54     11.92 o 
 -10   5   3        0.98       -3.26      9.53 o 
  -9   5   3       18.07       20.14      7.96 o 
  -8   5   3       36.63       38.53      9.85 o 
  -7   5   3      253.14      263.87     13.19 o 
  -6   5   3      651.89      671.51     17.82 o 
  -5   5   3     1366.58     1372.02     19.60 o 
  -4   5   3     2839.23     3002.48     31.29 o 
  -3   5   3     2909.42     3182.34     30.19 o 
  -2   5   3     5162.52     6151.34     48.81 o 
  -1   5   3      929.35     1380.65     19.58 o 
   0   5   3     5683.73     6856.90     57.99 o 
   1   5   3     1142.07     1564.92     17.22 o 
   2   5   3     3152.67     3947.83     32.41 o 
   3   5   3     1387.12     1547.22     17.14 o 
   4   5   3      680.93      829.75     11.56 o 
   5   5   3      320.10      365.64     10.20 o 
   6   5   3       64.16       58.51      9.12 o 
   7   5   3        5.16        8.18      9.09 o 
   8   5   3        7.70        0.87      6.55 o 
   9   5   3        0.89        8.30     10.75 o 
  10   5   3        0.00        6.21     13.31 o 
 -10   6   3        0.15       15.46     10.17 o 
  -9   6   3       47.28       51.39      8.91 o 
  -8   6   3        8.61        9.92      5.72 o 
  -7   6   3        2.25       19.88      7.50 o 
  -6   6   3        0.39        9.80      3.67 o 
  -5   6   3      307.75      426.03     11.68 o 
  -4   6   3      175.33      222.51      5.69 o 
  -3   6   3     1094.87     1443.95     15.77 o 
  -2   6   3      587.65      664.58      7.67 o 
  -1   6   3      878.52     1135.02     11.83 o 
   0   6   3     1098.13     1234.64     13.58 o 
   1   6   3     1856.09     1952.42     17.54 o 
   2   6   3     2315.36     2472.50     21.63 o 
   3   6   3     1371.81     1423.55     15.64 o 
   4   6   3     2123.92     2028.77     26.18 o 
   5   6   3      652.81      575.29     12.09 o 
   6   6   3      552.66      470.04     14.97 o 
   7   6   3        4.23        4.92      8.01 o 
   8   6   3      173.25      188.11     16.73 o 
   9   6   3       19.76       21.52     18.17 o 
  10   6   3       24.51       20.64     16.33 o 
 -10   7   3        2.58       -0.38      9.31 o 
  -9   7   3      319.37      344.91     20.92 o 
  -8   7   3       45.80       50.55      7.97 o 
  -7   7   3      134.25      142.69      9.89 o 
  -6   7   3      807.46      771.05     19.51 o 
  -5   7   3      236.99      244.46      9.06 o 
  -4   7   3     2926.54     2843.79     43.22 o 
  -3   7   3     2635.48     2838.93     30.36 o 
  -2   7   3     3910.13     4317.35     35.78 o 
  -1   7   3     4831.90     5199.83     46.27 o 
   0   7   3     2843.85     3392.50     31.54 o 
   1   7   3     1586.52     1983.98     18.42 o 
   2   7   3     1591.64     1723.63     16.76 o 
   3   7   3      777.39      944.36     14.57 o 
   4   7   3      346.03      342.23     11.64 o 
   5   7   3      750.46      671.88     20.07 o 
   6   7   3        5.91       18.63      6.41 o 
   7   7   3      182.64      189.90     20.75 o 
   8   7   3        7.75       16.65      9.28 o 
   9   7   3        7.40       18.49     13.05 o 
  10   7   3        0.24      -11.19     12.21 o 
 -10   8   3        3.54        2.60      9.99 o 
  -9   8   3        1.71        7.83      8.98 o 
  -8   8   3        4.20       13.00      6.42 o 
  -7   8   3        0.41       -0.62      5.03 o 
  -6   8   3        0.03       12.27      5.33 o 
  -5   8   3      474.45      451.60     14.02 o 
  -4   8   3       52.90       92.87      5.83 o 
  -3   8   3      664.55      697.22     13.22 o 
  -2   8   3      643.22      754.71     11.84 o 
  -1   8   3     1485.89     1612.05     20.15 o 
   0   8   3     1889.68     2158.51     22.40 o 
   1   8   3     3866.39     4178.86     38.05 o 
   2   8   3     2445.74     2493.24     27.24 o 
   3   8   3     3291.75     3133.22     41.43 o 
   4   8   3     1541.26     1492.57     29.81 o 
   5   8   3       93.56      109.67      9.57 o 
   6   8   3      748.16      734.30     23.02 o 
   7   8   3       71.33       86.35     12.59 o 
   8   8   3       97.02      103.00     14.36 o 
   9   8   3       22.93       35.19     15.15 o 
  10   8   3       26.89       23.74     15.68 o 
 -10   9   3       20.52       26.77     15.55 o 
  -9   9   3      216.81      266.40     27.46 o 
  -8   9   3      162.16      186.04     13.03 o 
  -7   9   3      328.78      303.77     16.56 o 
  -6   9   3      446.30      457.95     16.13 o 
  -5   9   3      672.09      640.25     17.39 o 
  -4   9   3     1855.12     1791.62     30.70 o 
  -3   9   3     1774.89     1826.01     26.83 o 
  -2   9   3     3614.85     3773.65     48.70 o 
  -1   9   3     1891.95     2071.15     28.18 o 
   0   9   3     3872.10     3911.08     45.45 o 
   1   9   3      651.36      786.31     13.55 o 
   2   9   3     1491.59     1476.35     22.47 o 
   3   9   3      559.49      546.44     10.73 o 
   4   9   3      464.05      443.62     16.10 o 
   5   9   3      243.52      248.90     20.97 o 
   6   9   3       37.61       12.84      6.56 o 
   7   9   3        3.40       20.06      9.53 o 
   8   9   3       19.83       45.03     15.04 o 
   9   9   3        0.71       -0.14     10.02 o 
  -9  10   3        0.85        7.74      9.90 o 
  -8  10   3        3.15       11.54      6.87 o 
  -7  10   3       13.30       25.67      6.88 o 
  -6  10   3       24.75       28.38      6.61 o 
  -5  10   3       22.48       15.91      5.33 o 
  -4  10   3      149.18      130.57      8.08 o 
  -3  10   3      495.68      472.68     13.96 o 
  -2  10   3      716.40      690.66     14.54 o 
  -1  10   3     1109.29     1175.45     18.39 o 
   0  10   3     1840.57     1896.84     25.34 o 
   1  10   3     1545.27     1558.88     30.67 o 
   2  10   3     2161.47     2261.61     34.81 o 
   3  10   3     1313.99     1388.62     25.13 o 
   4  10   3     1180.21     1175.80     25.88 o 
   5  10   3      821.73      802.59     21.28 o 
   6  10   3      252.13      258.16     13.29 o 
   7  10   3      145.96      136.65     12.63 o 
   8  10   3      100.63      112.86     15.16 o 
   9  10   3       46.33       46.58     12.80 o 
  -9  11   3       44.05       49.22     13.33 o 
  -8  11   3      145.54      165.94     14.19 o 
  -7  11   3      386.24      412.14     16.52 o 
  -6  11   3      594.49      591.70     18.50 o 
  -5  11   3     1364.42     1296.14     28.45 o 
  -4  11   3     1291.76     1273.86     35.74 o 
  -3  11   3     2364.33     2292.46     46.33 o 
  -2  11   3     1770.14     1779.11     32.28 o 
  -1  11   3     2026.39     2050.98     33.68 o 
   0  11   3     1592.39     1586.58     26.79 o 
   1  11   3     1642.26     1548.02     31.50 o 
   2  11   3      963.49      863.54     21.82 o 
   3  11   3      836.65      710.68     16.60 o 
   4  11   3      251.36      209.71     11.08 o 
   5  11   3       48.15       27.86      6.50 o 
   6  11   3       47.81       42.05      7.97 o 
   7  11   3       13.77       24.87     12.28 o 
   8  11   3       15.15       43.50     12.04 o 
  -8  12   3        1.94        4.92      9.85 o 
  -7  12   3        2.70        7.40      7.31 o 
  -6  12   3       19.24       28.03      6.94 o 
  -5  12   3       33.39       23.57      7.14 o 
  -4  12   3       56.03       35.57      6.74 o 
  -3  12   3      304.30      266.99     15.56 o 
  -2  12   3      347.18      304.98     14.97 o 
  -1  12   3      592.17      512.04     21.24 o 
   0  12   3      762.48      743.86     22.10 o 
   1  12   3      962.26      976.11     30.04 o 
   2  12   3     1005.20     1031.57     31.91 o 
   3  12   3      855.89      936.29     30.69 o 
   4  12   3      676.85      705.50     34.42 o 
   5  12   3      460.47      456.71     24.48 o 
   6  12   3      404.21      436.94     19.18 o 
   7  12   3      115.74      136.26     15.53 o 
   8  12   3       90.98       84.85     17.31 o 
  -7  13   3      199.49      228.68     17.85 o 
  -6  13   3      426.52      446.34     18.76 o 
  -5  13   3      690.16      646.10     21.76 o 
  -4  13   3      889.44      857.55     25.60 o 
  -3  13   3     1465.97     1384.80     40.28 o 
  -2  13   3     2083.27     2053.15     52.21 o 
  -1  13   3     1726.11     1601.03     43.17 o 
   0  13   3     1498.99     1484.14     40.93 o 
   1  13   3     1147.01     1049.75     32.62 o 
   2  13   3      917.47      859.82     35.59 o 
   3  13   3      266.81      211.03     32.47 o 
   4  13   3      174.67      164.34     18.39 o 
   5  13   3       19.15       14.89     10.52 o 
   6  13   3       13.78       17.18     11.86 o 
   7  13   3        1.88        2.68      9.64 o 
  -7  14   3        2.86       12.10      9.83 o 
  -6  14   3        0.93       14.12     11.04 o 
  -5  14   3        0.62        1.88      7.62 o 
  -4  14   3        1.11       10.39      8.22 o 
  -3  14   3       37.62       39.13      9.87 o 
  -2  14   3      155.52      156.61     14.67 o 
  -1  14   3      295.28      306.19     18.79 o 
   0  14   3      613.90      632.33     25.29 o 
   1  14   3      676.53      649.93     22.13 o 
   2  14   3      674.63      731.77     23.66 o 
   3  14   3      573.92      591.61     39.90 o 
   4  14   3      598.84      552.48     30.47 o 
   5  14   3      288.33      378.23     27.78 o 
   6  14   3      245.48      249.63     35.52 o 
  -6  15   3      160.86      192.48     30.21 o 
  -5  15   3      283.86      270.86     33.88 o 
  -4  15   3      665.26      731.37     30.04 o 
  -3  15   3      651.30      610.94     29.58 o 
  -2  15   3      713.94      725.75     56.03 o 
  -1  15   3     1029.67      973.36     33.83 o 
   0  15   3     1377.74     1261.69     39.53 o 
   1  15   3      545.82      462.24     23.43 o 
   2  15   3      401.76      362.39     27.16 o 
   3  15   3      160.30      164.25     16.32 o 
   4  15   3       97.90       92.26     24.90 o 
   5  15   3       43.78       38.99     21.23 o 
  -4  16   3       14.16       28.08     13.59 o 
  -3  16   3        9.74        7.12     11.97 o 
  -2  16   3       83.23       74.71     16.54 o 
  -1  16   3      199.25      173.37     16.89 o 
   0  16   3      293.93      265.63     16.82 o 
   1  16   3      262.40      300.20     17.52 o 
   2  16   3      337.56      413.54     28.77 o 
   3  16   3      358.58      403.12     30.86 o 
   4  16   3      370.58      521.92     46.13 o 
  -3  17   3      349.82      383.77     31.36 o 
  -2  17   3      357.73      372.09     30.52 o 
  -1  17   3      376.58      404.42     31.01 o 
   0  17   3      373.98      435.73     83.28 o 
   1  17   3      283.38      237.70     40.72 o 
   2  17   3      382.76      452.08     47.66 o 
 -11   0   4       18.40       12.04     18.17 o 
 -10   0   4       71.62       76.13     21.84 o 
  -9   0   4       37.33       47.35     12.41 o 
  -8   0   4      126.00      164.27     16.60 o 
  -7   0   4      514.76      567.22     20.84 o 
  -6   0   4     1331.93     1552.33     26.83 o 
  -5   0   4     3532.70     4086.80     57.61 o 
  -4   0   4    22842.02    27052.90    341.54 o 
  -3   0   4     9133.90     9659.54    136.51 o 
  -2   0   4   209443.06   199673.16   2568.49 o 
  -1   0   4    14680.11    14782.89    166.85 o 
   0   0   4    56756.22    58996.20    641.48 o 
   1   0   4    32960.16    32850.48    428.39 o 
   2   0   4    14033.41    13460.41    161.53 o 
   3   0   4    16604.24    16198.62    184.76 o 
   4   0   4     8292.49     8009.95     87.62 o 
   5   0   4     4204.06     4058.73     58.04 o 
   6   0   4     1967.28     1806.49     44.75 o 
   7   0   4      645.16      585.72     55.42 o 
   8   0   4       75.70       44.40     12.77 o 
   9   0   4       65.77       83.30     16.47 o 
  10   0   4       77.03       45.52     20.00 o 
  11   0   4        0.05      -12.86     17.96 o 
 -11   1   4       15.93       66.13     23.88 o 
 -10   1   4      129.44      149.52     20.00 o 
  -9   1   4      324.65      335.62     16.98 o 
  -8   1   4      811.44      823.59     24.48 o 
  -7   1   4     1204.52     1202.62     25.91 o 
  -6   1   4     1983.75     1868.56     24.05 o 
  -5   1   4     2892.51     2593.25     30.24 o 
  -4   1   4      609.29      508.01      8.86 o 
  -3   1   4     4237.75     4113.70     42.98 o 
  -2   1   4     1256.45     1148.27     14.32 o 
  -1   1   4     6173.67     5887.87     50.40 o 
   0   1   4     1449.35     1557.76     18.46 o 
   1   1   4       28.90       42.36      2.35 o 
   2   1   4      446.20      377.42      3.76 o 
   3   1   4      667.61      635.12      6.92 o 
   4   1   4     1390.86     1258.61     11.87 o 
   5   1   4      759.53      683.30      8.48 o 
   6   1   4      552.48      500.86     13.12 o 
   7   1   4      345.39      336.75     15.89 o 
   8   1   4      330.07      323.37     17.63 o 
   9   1   4      168.65      197.45     17.62 o 
  10   1   4      148.11      182.93     44.29 o 
  11   1   4       40.26       52.60     18.06 o 
 -11   2   4       16.78       -0.26     11.33 o 
 -10   2   4        5.83       -2.04     14.70 o 
  -9   2   4       84.01       92.06     10.84 o 
  -8   2   4      407.36      429.29     15.14 o 
  -7   2   4      349.92      390.03     11.13 o 
  -6   2   4     1203.61     1255.31     17.73 o 
  -5   2   4     2845.84     2810.18     30.84 o 
  -4   2   4    11095.11    11676.81    118.19 o 
  -3   2   4    17192.88    17462.70    173.94 o 
  -2   2   4    18344.21    20334.05    201.09 o 
  -1   2   4    41691.84    43400.91    383.97 o 
   0   2   4    29973.49    30884.42    300.04 o 
   1   2   4    29589.51    29856.21    234.81 o 
   2   2   4    13855.58    13649.76    105.51 o 
   3   2   4    14453.11    13548.90    110.00 o 
   4   2   4     6968.68     6527.20     54.43 o 
   5   2   4     5090.91     4765.15     51.66 o 
   6   2   4      675.55      677.28     15.97 o 
   7   2   4     1009.23      935.05     26.75 o 
   8   2   4        2.91       -0.37      6.60 o 
   9   2   4      101.36      106.02     12.54 o 
  10   2   4        0.13        4.12     11.85 o 
  11   2   4        2.92        8.29     13.56 o 
 -11   3   4       19.28       13.12     12.90 o 
 -10   3   4      215.82      223.10     32.05 o 
  -9   3   4      240.29      273.14     22.62 o 
  -8   3   4     1530.09     1614.51     40.95 o 
  -7   3   4     1032.22      999.19     23.00 o 
  -6   3   4     2584.16     2453.57     35.61 o 
  -5   3   4     1648.87     1580.86     20.25 o 
  -4   3   4     3902.82     3529.48     41.05 o 
  -3   3   4     4001.82     3674.76     37.74 o 
  -2   3   4     5535.46     5556.60     46.16 o 
  -1   3   4     2096.54     2190.76     20.26 o 
   0   3   4     1792.82     1875.87     18.65 o 
   1   3   4      240.34      236.27      3.42 o 
   2   3   4     3305.39     3209.83     25.43 o 
   3   3   4     1012.60     1014.02     10.42 o 
   4   3   4     2452.46     2544.38     23.08 o 
   5   3   4      884.52      785.39     13.45 o 
   6   3   4      407.15      385.30     15.17 o 
   7   3   4      278.06      271.38     14.66 o 
   8   3   4      146.83      179.61     13.69 o 
   9   3   4       55.09       54.83     10.57 o 
  10   3   4       57.82       92.86     17.52 o 
 -11   4   4        3.61       17.43     13.34 o 
 -10   4   4        1.53        5.42      8.90 o 
  -9   4   4       53.78       45.79     10.82 o 
  -8   4   4      119.19      142.68     11.51 o 
  -7   4   4      248.06      255.04     14.68 o 
  -6   4   4     1052.03     1031.81     28.81 o 
  -5   4   4     1448.80     1400.38     18.23 o 
  -4   4   4     2841.88     2831.64     28.25 o 
  -3   4   4     3525.73     3265.71     29.60 o 
  -2   4   4    10364.55    10414.39     85.37 o 
  -1   4   4     7007.04     6658.42     52.66 o 
   0   4   4    18327.79    18450.60    154.78 o 
   1   4   4     9813.27     9123.05     72.71 o 
   2   4   4    17452.89    16696.61    130.35 o 
   3   4   4     7040.44     6609.15     59.09 o 
   4   4   4     5893.71     5533.25     52.20 o 
   5   4   4     2547.89     2421.02     39.59 o 
   6   4   4     1045.57     1010.38     25.47 o 
   7   4   4      513.93      525.47     25.57 o 
   8   4   4      278.82      294.84     20.30 o 
   9   4   4      100.78      104.65     20.27 o 
  10   4   4       19.96       36.54     21.02 o 
 -11   5   4       41.82       62.57     17.17 o 
 -10   5   4       39.33       62.65     12.23 o 
  -9   5   4      131.90      150.28     13.19 o 
  -8   5   4      261.44      272.27     13.41 o 
  -7   5   4      927.98      922.43     22.08 o 
  -6   5   4      954.49      914.57     18.33 o 
  -5   5   4     3557.67     3501.15     42.07 o 
  -4   5   4     1842.37     1764.11     19.99 o 
  -3   5   4     4259.18     4137.18     38.33 o 
  -2   5   4     3027.17     2848.24     24.50 o 
  -1   5   4      550.21      481.57      6.07 o 
   0   5   4      921.72      939.11      9.86 o 
   1   5   4        8.47       22.41      1.55 o 
   2   5   4       33.18       37.34      1.86 o 
   3   5   4      190.83      193.80      4.56 o 
   4   5   4      229.88      223.10      6.16 o 
   5   5   4      230.40      245.59      7.88 o 
   6   5   4      283.43      284.78     17.95 o 
   7   5   4      279.56      276.89     16.98 o 
   8   5   4       57.52       65.90     22.04 o 
   9   5   4        9.17       13.68     18.17 o 
  10   5   4       28.48       44.17     16.13 o 
 -11   6   4       13.56       23.59     17.04 o 
 -10   6   4        2.97       11.16      9.77 o 
  -9   6   4        0.26       -3.61      6.91 o 
  -8   6   4        0.60        5.02      5.63 o 
  -7   6   4        9.52       15.67      5.53 o 
  -6   6   4      152.67      146.61      7.28 o 
  -5   6   4      530.63      482.19     12.08 o 
  -4   6   4     1385.66     1259.98     17.01 o 
  -3   6   4     2965.79     2628.55     25.96 o 
  -2   6   4     4650.16     4338.31     36.49 o 
  -1   6   4     5793.27     5133.72     47.42 o 
   0   6   4     7622.33     6908.07     59.60 o 
   1   6   4     6625.67     6069.19     52.03 o 
   2   6   4     5855.52     5523.05     44.87 o 
   3   6   4     4707.55     4453.49     40.10 o 
   4   6   4     2571.95     2581.71     33.75 o 
   5   6   4     2050.10     2081.33     34.62 o 
   6   6   4      786.91      866.48     33.85 o 
   7   6   4      572.17      635.47     26.07 o 
   8   6   4       89.84      112.70     12.64 o 
   9   6   4       36.43       55.02     30.41 o 
  10   6   4        9.82       32.35     15.56 o 
 -10   7   4       12.47       20.21      9.90 o 
  -9   7   4        3.45        4.71     13.19 o 
  -8   7   4      149.76      185.23     11.66 o 
  -7   7   4        5.32        9.46      5.22 o 
  -6   7   4      813.13      817.20     20.11 o 
  -5   7   4      735.31      727.17     20.74 o 
  -4   7   4     1411.93     1293.96     21.52 o 
  -3   7   4     1462.54     1382.05     19.61 o 
  -2   7   4     1304.18     1189.37     12.37 o 
  -1   7   4      768.92      688.94      8.81 o 
   0   7   4      529.34      467.83      6.62 o 
   1   7   4      398.23      373.01      5.45 o 
   2   7   4       60.95       49.36      2.70 o 
   3   7   4      611.18      530.44      8.96 o 
   4   7   4      132.85      151.85      5.95 o 
   5   7   4       19.63       33.23      5.90 o 
   6   7   4       92.74       93.64      9.72 o 
   7   7   4       10.23       23.31     12.83 o 
   8   7   4       79.30      102.99     18.06 o 
   9   7   4       32.96       51.86     19.39 o 
  10   7   4        1.46       22.11     20.51 o 
 -10   8   4        0.72       11.23      9.63 o 
  -9   8   4       48.68       27.49     11.80 o 
  -8   8   4        0.06        1.42      5.94 o 
  -7   8   4        1.79        8.68      5.75 o 
  -6   8   4       64.34       59.45      7.10 o 
  -5   8   4      121.08      131.46      8.37 o 
  -4   8   4      649.63      571.39     12.92 o 
  -3   8   4     1024.85      900.66     15.64 o 
  -2   8   4     2466.86     2220.77     28.73 o 
  -1   8   4     3285.37     3003.41     35.55 o 
   0   8   4     3079.57     2870.27     31.01 o 
   1   8   4     4432.40     4249.80     40.16 o 
   2   8   4     2532.40     2417.26     26.79 o 
   3   8   4     1812.65     1829.99     22.35 o 
   4   8   4     1075.53     1053.70     23.50 o 
   5   8   4      413.90      426.84     19.03 o 
   6   8   4      431.25      508.21     19.04 o 
   7   8   4       87.41      104.43     13.90 o 
   8   8   4       26.42       56.19     20.11 o 
   9   8   4       29.94       48.69     16.03 o 
 -10   9   4       14.82       28.69     11.63 o 
  -9   9   4        3.49       11.75     10.22 o 
  -8   9   4       38.10       46.57      9.40 o 
  -7   9   4       87.83      109.70      9.51 o 
  -6   9   4      259.60      289.24     12.66 o 
  -5   9   4       29.04       34.49      5.74 o 
  -4   9   4      751.65      715.16     16.46 o 
  -3   9   4      363.57      333.18      9.72 o 
  -2   9   4      462.69      415.51      9.65 o 
  -1   9   4     1916.98     1716.21     25.70 o 
   0   9   4       60.21       48.66      3.81 o 
   1   9   4     1472.38     1246.87     20.03 o 
   2   9   4        0.04       -3.38      2.53 o 
   3   9   4        2.12        5.86      2.68 o 
   4   9   4        1.25        8.49      5.36 o 
   5   9   4       12.50       35.62      7.81 o 
   6   9   4       76.26       82.16     10.00 o 
   7   9   4       28.30       30.39     10.41 o 
   8   9   4        4.96       30.30     14.58 o 
   9   9   4        5.50       28.58     14.30 o 
  -9  10   4        3.35        2.68      9.19 o 
  -8  10   4        0.38       -9.82      7.16 o 
  -7  10   4        0.61        3.84      5.71 o 
  -6  10   4       14.44       45.61      7.36 o 
  -5  10   4       14.97       24.03      5.96 o 
  -4  10   4      128.32      155.66      9.08 o 
  -3  10   4      151.25      187.99     11.06 o 
  -2  10   4      423.11      428.80     10.25 o 
  -1  10   4      860.21      863.79     16.09 o 
   0  10   4     1038.35     1044.73     17.21 o 
   1  10   4     1082.83     1070.28     21.10 o 
   2  10   4      778.79      842.23     21.75 o 
   3  10   4      527.00      546.15     18.12 o 
   4  10   4      352.11      398.21     13.86 o 
   5  10   4      151.63      211.85     14.59 o 
   6  10   4        9.31       16.08      7.33 o 
   7  10   4       65.10       74.56     12.43 o 
   8  10   4       24.33       44.40     12.05 o 
   9  10   4       11.39       16.65     11.11 o 
  -9  11   4        2.09       15.74     10.44 o 
  -8  11   4       95.14      125.33     14.64 o 
  -7  11   4       62.92       81.87      9.04 o 
  -6  11   4      132.91      155.42     10.71 o 
  -5  11   4      225.40      226.76     11.62 o 
  -4  11   4      227.89      214.68     11.02 o 
  -3  11   4      381.52      368.88     16.12 o 
  -2  11   4      190.39      171.99      7.14 o 
  -1  11   4      228.68      196.53     11.80 o 
   0  11   4       76.44       52.82      5.68 o 
   1  11   4       17.32        7.12      4.08 o 
   2  11   4        2.10       -5.89      5.09 o 
   3  11   4       13.17       10.53      5.95 o 
   4  11   4      134.22      139.32      9.55 o 
   5  11   4       25.16       30.40      6.90 o 
   6  11   4       50.82       55.57      8.41 o 
   7  11   4       15.37       14.55      9.94 o 
   8  11   4       21.23       14.41     16.04 o 
  -8  12   4        0.58       -5.53      9.07 o 
  -7  12   4        5.62        7.52      7.57 o 
  -6  12   4        3.52       16.79      7.27 o 
  -5  12   4        1.19       11.57      6.19 o 
  -4  12   4       23.68       45.61      8.11 o 
  -3  12   4       64.74      111.27      9.83 o 
  -2  12   4       53.24      107.50      9.87 o 
  -1  12   4      135.80      189.03     13.81 o 
   0  12   4      138.63      223.55     12.52 o 
   1  12   4       69.38      155.97     12.64 o 
   2  12   4      106.18      169.51     11.29 o 
   3  12   4      128.85      215.87     24.13 o 
   4  12   4       74.97      110.72     12.81 o 
   5  12   4      107.10      144.44     10.80 o 
   6  12   4       68.23       81.56     10.87 o 
   7  12   4        2.80        9.65     10.23 o 
   8  12   4        3.41       27.48     12.00 o 
  -7  13   4       19.24       21.71     10.02 o 
  -6  13   4       99.88       98.69     11.04 o 
  -5  13   4       65.20       72.48     24.35 o 
  -4  13   4       87.42       90.43     10.21 o 
  -3  13   4       30.19       47.86      8.18 o 
  -2  13   4       76.68       87.13     11.36 o 
  -1  13   4        0.13        3.40      7.62 o 
   0  13   4        1.74       10.17      7.11 o 
   1  13   4       16.98       16.34      7.79 o 
   2  13   4       68.09       63.66      8.69 o 
   3  13   4        9.16        2.94      7.03 o 
   4  13   4       29.53       25.54     26.33 o 
   5  13   4       28.32       24.38     19.08 o 
   6  13   4       14.51       31.76     13.24 o 
   7  13   4       35.96       29.58     11.57 o 
  -7  14   4        0.86       23.13     10.24 o 
  -6  14   4        4.34        4.15     10.24 o 
  -5  14   4        1.10       14.40      8.06 o 
  -4  14   4       33.37       31.64      9.75 o 
  -3  14   4       65.89       52.91     10.68 o 
  -2  14   4       35.73       72.42     11.04 o 
  -1  14   4       48.46       81.94     11.86 o 
   0  14   4        4.84       81.33     11.46 o 
   1  14   4       29.49       99.58     12.22 o 
   2  14   4       15.67       77.31      9.79 o 
   3  14   4       15.57       42.39     10.06 o 
   4  14   4       36.20       46.10     13.04 o 
   5  14   4        0.61       27.38     12.14 o 
   6  14   4        6.21       34.70     21.64 o 
  -6  15   4        0.32       20.62     17.55 o 
  -5  15   4        2.36       33.07     19.39 o 
  -4  15   4        7.76       26.69     12.60 o 
  -3  15   4        0.14        6.82      8.42 o 
  -2  15   4        7.64       -2.64      7.53 o 
  -1  15   4        5.46       18.00      8.81 o 
   0  15   4       24.40       26.26      9.43 o 
   1  15   4       17.88       17.81      7.38 o 
   2  15   4        2.82        4.51      7.16 o 
   3  15   4       34.37       10.06      8.01 o 
   4  15   4       41.90       19.39     18.78 o 
   5  15   4       12.94       12.86     18.17 o 
  -4  16   4        0.63       17.25     12.65 o 
  -3  16   4        4.94       26.28     14.49 o 
  -2  16   4        4.60       51.70     14.11 o 
  -1  16   4        2.51       33.48     12.27 o 
   0  16   4        6.57       43.55      9.46 o 
   1  16   4       14.42       39.63     11.06 o 
   2  16   4       16.31       30.40     13.35 o 
   3  16   4        9.61       41.18     14.12 o 
   4  16   4        4.17       19.59     17.55 o 
  -3  17   4        0.20       11.06     13.21 o 
  -2  17   4        0.64        3.64     12.32 o 
  -1  17   4        0.00        7.29     12.18 o 
   0  17   4        0.96       19.28     12.32 o 
   1  17   4        0.07       14.39     12.27 o 
   2  17   4        3.09        8.01     12.25 o 
 -11   1   5        2.43        5.63     11.39 o 
 -10   1   5       15.17       16.30     30.11 o 
  -9   1   5       15.62       10.87      7.16 o 
  -8   1   5       54.34       62.00      7.52 o 
  -7   1   5       23.24       23.37      5.41 o 
  -6   1   5       44.40       54.09      4.29 o 
  -5   1   5       58.08      105.01      4.58 o 
  -4   1   5     5842.19     6141.98     63.62 o 
  -3   1   5     1065.60     1302.96     15.22 o 
  -2   1   5      140.21      221.16      3.68 o 
  -1   1   5       25.72        4.82      0.91 o 
   0   1   5      178.75      191.46      3.19 o 
   1   1   5       89.76       69.87      1.54 o 
   2   1   5      355.97      446.97      5.04 o 
   3   1   5        0.93        8.38      1.31 o 
   4   1   5      322.12      309.41      4.19 o 
   5   1   5       21.27       18.49      3.80 o 
   6   1   5       50.06       62.15      5.76 o 
   7   1   5       42.17       45.66      8.10 o 
   8   1   5       80.95       89.08     11.04 o 
   9   1   5        5.96       12.10      7.80 o 
  10   1   5        5.22        0.54     11.97 o 
  11   1   5        0.00        2.29     12.39 o 
 -11   2   5        0.17      -12.74     15.21 o 
 -10   2   5        0.19       -9.86      9.55 o 
  -9   2   5       15.38       20.30      9.06 o 
  -8   2   5        0.14       -3.55      4.84 o 
  -7   2   5      166.48      171.27      8.33 o 
  -6   2   5       86.96       92.57      4.71 o 
  -5   2   5       54.99       66.94      4.08 o 
  -4   2   5     1226.79     1248.54     16.22 o 
  -3   2   5      538.69      583.90      8.79 o 
  -2   2   5      878.79     1104.13     11.78 o 
  -1   2   5      203.88      477.41      5.91 o 
   0   2   5     2666.69     2913.67     29.21 o 
   1   2   5      454.73      677.83     11.15 o 
   2   2   5     2809.79     3275.23     29.67 o 
   3   2   5        1.11       11.10      1.17 o 
   4   2   5      664.63      721.16      8.78 o 
   5   2   5       15.55       21.36      4.04 o 
   6   2   5       14.96       16.83      4.27 o 
   7   2   5       16.64        8.95      8.84 o 
   8   2   5       23.77       31.52      8.33 o 
   9   2   5        4.98       13.19      8.13 o 
  10   2   5        7.23        3.19     14.08 o 
 -11   3   5        1.76       -3.02     11.36 o 
 -10   3   5       37.50       36.71     12.64 o 
  -9   3   5       42.96       25.69     11.89 o 
  -8   3   5      207.84      196.90     12.52 o 
  -7   3   5       75.18       81.63      7.42 o 
  -6   3   5        9.03        7.18      3.94 o 
  -5   3   5      264.75      322.11      7.13 o 
  -4   3   5       28.82       95.77      3.68 o 
  -3   3   5     1207.55     1393.91     15.42 o 
  -2   3   5      392.30      523.22      5.98 o 
  -1   3   5     1103.51     1274.91     12.65 o 
   0   3   5      989.20     1171.51     11.51 o 
   1   3   5       90.81       99.73      2.56 o 
   2   3   5     3889.68     4042.76     29.94 o 
   3   3   5      225.48      194.32      3.56 o 
   4   3   5      400.77      373.33      5.45 o 
   5   3   5      266.06      233.64      8.28 o 
   6   3   5        2.35        4.06      6.15 o 
   7   3   5       82.61       84.13      9.94 o 
   8   3   5        1.96        3.10      6.57 o 
   9   3   5        0.77        5.25      7.52 o 
  10   3   5        0.35       10.33     12.40 o 
 -11   4   5       11.55        9.46     12.36 o 
 -10   4   5       84.58       43.94     27.25 o 
  -9   4   5       40.85       35.39      8.77 o 
  -8   4   5       89.47       91.51      8.63 o 
  -7   4   5      110.80      119.68      9.37 o 
  -6   4   5      205.17      222.12      9.66 o 
  -5   4   5      852.44      972.78     14.25 o 
  -4   4   5      757.59      844.13     10.63 o 
  -3   4   5     2779.82     3461.61     32.25 o 
  -2   4   5     1709.87     1857.10     17.11 o 
  -1   4   5     6647.72     7689.81     60.62 o 
   0   4   5      493.88      713.59     12.02 o 
   1   4   5     1373.52     1531.20     13.59 o 
   2   4   5      391.04      502.01      9.53 o 
   3   4   5      553.10      600.38      7.65 o 
   4   4   5      295.50      291.96      8.74 o 
   5   4   5      286.70      260.84      9.02 o 
   6   4   5       41.44       30.83     12.03 o 
   7   4   5       19.39        8.53      6.38 o 
   8   4   5       30.92       23.47      8.69 o 
   9   4   5        1.47        6.21     10.90 o 
  10   4   5        0.00       -4.80     11.56 o 
 -11   5   5        0.75        6.69     12.65 o 
 -10   5   5        0.10        3.80     11.59 o 
  -9   5   5        3.77        1.40      6.65 o 
  -8   5   5        0.32       -6.39      6.09 o 
  -7   5   5       24.41       24.68      5.76 o 
  -6   5   5        9.30       27.49      4.00 o 
  -5   5   5      149.96      184.48      6.75 o 
  -4   5   5      126.88      213.28      6.06 o 
  -3   5   5       60.67      193.81      4.21 o 
  -2   5   5     1337.17     1727.29     15.83 o 
  -1   5   5     1195.58     1646.16     16.84 o 
   0   5   5     3418.69     3886.14     33.66 o 
   1   5   5     1623.97     1685.46     15.87 o 
   2   5   5     1724.78     1641.36     15.16 o 
   3   5   5      934.36      898.83     10.13 o 
   4   5   5      641.19      602.99      9.75 o 
   5   5   5      550.58      508.77     14.52 o 
   6   5   5      464.40      414.68     18.78 o 
   7   5   5      274.61      243.41     26.63 o 
   8   5   5       53.62       42.42      9.04 o 
   9   5   5       60.19       52.87     21.23 o 
  10   5   5        0.14        1.93     12.84 o 
 -11   6   5        3.89        2.92     12.18 o 
 -10   6   5       69.89       93.56     17.95 o 
  -9   6   5      177.23      166.34     13.73 o 
  -8   6   5      175.29      209.19     11.67 o 
  -7   6   5      822.41      774.14     20.03 o 
  -6   6   5      460.20      493.50     12.85 o 
  -5   6   5     1680.73     1690.32     28.34 o 
  -4   6   5     1473.60     1472.92     23.10 o 
  -3   6   5     3011.97     3426.80     32.82 o 
  -2   6   5     3582.12     3966.31     34.73 o 
  -1   6   5     5408.69     6392.71     55.99 o 
   0   6   5     3535.30     3820.96     34.27 o 
   1   6   5     2496.20     2997.71     24.74 o 
   2   6   5     2311.91     2297.99     20.59 o 
   3   6   5      459.70      429.48      8.24 o 
   4   6   5      835.31      804.60     13.48 o 
   5   6   5        3.74       18.38      4.51 o 
   6   6   5      402.14      381.27     16.11 o 
   7   6   5       27.74       24.23      7.80 o 
   8   6   5       11.71       -4.30      7.77 o 
   9   6   5        2.61       -5.98     12.04 o 
  10   6   5        0.24        3.53     13.21 o 
 -10   7   5        5.17       22.92     18.17 o 
  -9   7   5        5.83       10.18      9.06 o 
  -8   7   5        9.00        3.79      6.79 o 
  -7   7   5      151.26      163.22     10.13 o 
  -6   7   5        1.29        3.37      4.67 o 
  -5   7   5       76.08       97.41      6.28 o 
  -4   7   5       17.49       82.57      5.19 o 
  -3   7   5      330.53      439.52     16.73 o 
  -2   7   5      508.59      688.01      8.90 o 
  -1   7   5     1075.89     1327.02     14.35 o 
   0   7   5     1119.94     1360.30     14.09 o 
   1   7   5     1147.22     1271.40     13.02 o 
   2   7   5     1237.52     1313.69     14.49 o 
   3   7   5     2393.22     2344.76     23.69 o 
   4   7   5      668.32      603.35     19.94 o 
   5   7   5     2281.53     2103.88     38.96 o 
   6   7   5      294.23      258.00     17.15 o 
   7   7   5      438.72      408.37     25.58 o 
   8   7   5       73.02       48.68     11.91 o 
   9   7   5       41.83       43.32     16.43 o 
  10   7   5       11.65       -4.53     40.62 o 
 -10   8   5       69.86       72.60     25.00 o 
  -9   8   5        4.56        2.71      8.74 o 
  -8   8   5      298.09      308.42     16.40 o 
  -7   8   5     1351.90     1330.29     29.25 o 
  -6   8   5      623.41      626.71     17.38 o 
  -5   8   5     2933.46     2895.08     49.01 o 
  -4   8   5     1866.86     1904.15     29.43 o 
  -3   8   5     3493.08     3639.01     49.83 o 
  -2   8   5     3856.80     4163.29     49.60 o 
  -1   8   5     5844.95     6373.24     70.22 o 
   0   8   5     4072.88     4496.24     50.58 o 
   1   8   5     6555.40     6672.83     58.51 o 
   2   8   5     1960.38     2116.11     24.12 o 
   3   8   5      738.21      765.04     13.75 o 
   4   8   5      818.24      775.49     19.20 o 
   5   8   5      134.76      113.61     10.02 o 
   6   8   5       60.56       50.25     10.36 o 
   7   8   5        0.63        4.38      8.02 o 
   8   8   5       18.78       11.54     12.77 o 
   9   8   5        7.51        7.11     12.99 o 
 -10   9   5        9.33        9.61     12.60 o 
  -9   9   5        7.05        5.25      9.21 o 
  -8   9   5       19.57       27.40      8.07 o 
  -7   9   5       46.38       65.38      8.67 o 
  -6   9   5        9.87       15.05      6.77 o 
  -5   9   5       34.23       67.72      6.97 o 
  -4   9   5       91.49      125.78      7.50 o 
  -3   9   5       80.06      119.28      6.82 o 
  -2   9   5      387.91      474.62     10.47 o 
  -1   9   5      584.13      588.39     11.28 o 
   0   9   5      984.65     1065.19     16.86 o 
   1   9   5      833.49      857.78     15.15 o 
   2   9   5     1212.20     1222.71     17.59 o 
   3   9   5     1575.53     1506.87     23.48 o 
   4   9   5     1447.67     1441.75     34.26 o 
   5   9   5     1045.27     1046.96     28.11 o 
   6   9   5      418.65      384.48     17.83 o 
   7   9   5      221.19      242.38     21.29 o 
   8   9   5      167.10      157.47     21.21 o 
   9   9   5       27.10       45.75     23.98 o 
  -9  10   5       52.13       45.95     15.55 o 
  -8  10   5      158.03      162.52     17.69 o 
  -7  10   5      236.60      251.48     16.50 o 
  -6  10   5      863.46      843.88     21.82 o 
  -5  10   5     1099.19     1046.00     23.93 o 
  -4  10   5     2263.88     2171.86     39.65 o 
  -3  10   5     3669.38     3568.29     65.14 o 
  -2  10   5     3301.16     3315.11     44.30 o 
  -1  10   5     5600.16     5614.49     66.60 o 
   0  10   5     3408.77     3431.52     45.63 o 
   1  10   5     2657.77     2584.86     35.48 o 
   2  10   5     2180.46     2097.93     33.03 o 
   3  10   5      899.25      811.08     16.92 o 
   4  10   5      485.45      388.80     14.29 o 
   5  10   5      278.84      222.74     13.50 o 
   6  10   5      119.07      113.06     12.38 o 
   7  10   5       95.04      107.53     36.43 o 
   8  10   5        5.60       -9.03     11.59 o 
  -9  11   5       27.87       35.56     11.74 o 
  -8  11   5       17.82       14.27      8.13 o 
  -7  11   5       15.33       26.34      8.53 o 
  -6  11   5       20.58       12.51      6.03 o 
  -5  11   5       29.53       44.85      7.95 o 
  -4  11   5        2.69        2.25      4.54 o 
  -3  11   5       64.09       63.99      9.43 o 
  -2  11   5      201.85      218.90      8.47 o 
  -1  11   5      803.49      814.85     18.29 o 
   0  11   5      777.76      840.49     18.61 o 
   1  11   5     1344.77     1324.28     31.08 o 
   2  11   5     1191.75     1230.50     27.30 o 
   3  11   5     1034.59     1039.83     27.94 o 
   4  11   5      631.98      564.88     35.61 o 
   5  11   5      671.46      663.93     19.90 o 
   6  11   5      376.81      379.03     17.97 o 
   7  11   5      254.84      279.17     19.99 o 
   8  11   5       51.93       26.38     11.95 o 
  -8  12   5       60.69       69.33     12.64 o 
  -7  12   5      134.21      137.58     16.79 o 
  -6  12   5      443.21      444.32     18.30 o 
  -5  12   5      581.93      580.57     19.92 o 
  -4  12   5     1137.36     1073.37     28.60 o 
  -3  12   5     1465.79     1446.78     34.06 o 
  -2  12   5     2291.95     2155.85     40.60 o 
  -1  12   5     2049.46     1994.95     49.49 o 
   0  12   5     2096.90     1929.07     41.97 o 
   1  12   5     1406.62     1234.82     42.98 o 
   2  12   5      835.83      724.53     25.31 o 
   3  12   5      910.57      820.01     25.11 o 
   4  12   5      307.07      249.29     17.19 o 
   5  12   5      341.92      297.62     19.45 o 
   6  12   5       65.37       26.75      8.64 o 
   7  12   5       15.04       25.29     10.86 o 
  -7  13   5       35.82       36.55     10.83 o 
  -6  13   5        0.07        5.76      9.00 o 
  -5  13   5       12.78       24.07     10.34 o 
  -4  13   5        0.46        1.68      6.05 o 
  -3  13   5       26.53       16.08      6.75 o 
  -2  13   5      241.27      214.32     15.71 o 
  -1  13   5      229.67      242.40     16.15 o 
   0  13   5      440.62      428.38     19.68 o 
   1  13   5      669.83      751.10     28.71 o 
   2  13   5      712.69      746.77     23.17 o 
   3  13   5      705.04      738.09     28.09 o 
   4  13   5      466.32      487.34     28.28 o 
   5  13   5      363.68      395.14     27.85 o 
   6  13   5      174.84      198.15     22.46 o 
   7  13   5      133.19       75.93     26.13 o 
  -7  14   5      135.92      178.11     28.27 o 
  -6  14   5      219.35      231.41     42.05 o 
  -5  14   5      447.51      419.02     21.01 o 
  -4  14   5      571.23      557.60     25.14 o 
  -3  14   5      705.03      698.94     27.77 o 
  -2  14   5      633.23      541.50     23.94 o 
  -1  14   5     1020.32     1043.25     34.17 o 
   0  14   5      669.69      601.48     24.58 o 
   1  14   5      970.21      924.57     31.49 o 
   2  14   5      708.95      624.48     21.83 o 
   3  14   5      407.67      379.07     26.08 o 
   4  14   5      176.98      128.59     18.57 o 
   5  14   5       57.95       45.24     15.72 o 
   6  14   5        8.95       20.41     20.41 o 
  -6  15   5        5.34       25.65     12.10 o 
  -5  15   5        1.52       37.35     17.96 o 
  -4  15   5       24.20        6.22     11.11 o 
  -3  15   5       22.84       11.36      8.78 o 
  -2  15   5        1.08       10.70      9.55 o 
  -1  15   5      151.51      151.65     15.37 o 
   0  15   5      238.58      254.97     35.27 o 
   1  15   5      271.73      295.92     22.51 o 
   2  15   5      222.86      261.52     19.15 o 
   3  15   5      348.29      349.55     36.15 o 
   4  15   5      111.55      116.35     27.56 o 
   5  15   5      186.67      230.45     34.70 o 
  -4  16   5      357.10      343.41     50.11 o 
  -3  16   5      469.98      468.46     31.59 o 
  -2  16   5      437.24      447.27     31.26 o 
  -1  16   5      408.73      364.34     22.59 o 
   0  16   5      309.47      266.48     30.67 o 
   1  16   5      476.06      434.63     24.09 o 
   2  16   5      193.05      167.43     21.89 o 
   3  16   5      134.91      103.49     25.72 o 
   4  16   5       90.11       53.27     22.25 o 
  -2  17   5       17.51       19.77     12.60 o 
  -1  17   5       74.31       93.86     18.80 o 
   0  17   5       58.96       39.85     14.85 o 
   1  17   5      167.42      180.50     23.67 o 
   2  17   5      148.06      156.59     31.64 o 
 -11   0   6       36.84       29.81     13.48 o 
 -10   0   6       93.72      127.59     29.09 o 
  -9   0   6      175.01      307.60     31.84 o 
  -8   0   6      763.84      799.47     33.03 o 
  -7   0   6     1510.57     1555.88     39.50 o 
  -6   0   6     3201.81     3112.97     57.11 o 
  -5   0   6     5940.04     5747.33     80.27 o 
  -4   0   6    19842.64    19762.16    232.81 o 
  -3   0   6     4753.10     4184.01     83.49 o 
  -2   0   6     7178.06     7969.77     91.32 o 
  -1   0   6     6720.44     7039.39     74.01 o 
   0   0   6     6471.45     6612.82     73.60 o 
   1   0   6     1830.55     1935.94     23.86 o 
   2   0   6      195.00      281.31      5.96 o 
   3   0   6       26.93       62.09      5.82 o 
   4   0   6       61.28       72.40      4.65 o 
   5   0   6      293.82      296.51     24.89 o 
   6   0   6      143.64      121.34     11.04 o 
   7   0   6      162.01      141.74     16.38 o 
   8   0   6        1.04        7.22     10.31 o 
   9   0   6       20.05       18.28     12.86 o 
  10   0   6       19.69       24.70     17.76 o 
 -11   1   6       10.43       10.33     11.96 o 
 -10   1   6       40.44       34.12     10.29 o 
  -9   1   6        7.05        4.09      9.99 o 
  -8   1   6       37.80       42.15      6.64 o 
  -7   1   6      169.34      200.37      9.94 o 
  -6   1   6      228.68      223.65      8.79 o 
  -5   1   6     1959.92     2079.30     26.94 o 
  -4   1   6      351.99      519.94      8.11 o 
  -3   1   6     8681.38     9505.42     88.07 o 
  -2   1   6     2626.97     2615.37     27.27 o 
  -1   1   6    21217.36    21975.75    186.84 o 
   0   1   6    39637.32    40492.55    345.82 o 
   1   1   6    16814.25    17271.21    136.46 o 
   2   1   6    23773.40    23440.22    198.87 o 
   3   1   6     8873.86     8745.62     73.61 o 
   4   1   6     6867.99     6480.95     56.56 o 
   5   1   6     3118.12     2925.40     42.71 o 
   6   1   6     3604.51     3356.14     53.72 o 
   7   1   6      669.30      702.14     23.15 o 
   8   1   6     1309.46     1294.83     35.36 o 
   9   1   6       94.95       71.07     11.59 o 
  10   1   6       37.08       45.45     15.50 o 
 -11   2   6       22.82       50.89     15.08 o 
 -10   2   6       11.71       40.65     13.13 o 
  -9   2   6      204.10      240.40     19.96 o 
  -8   2   6      179.77      211.70     16.41 o 
  -7   2   6     1287.97     1149.19     41.35 o 
  -6   2   6     4605.92     4631.73     66.33 o 
  -5   2   6     3280.29     3186.66     33.18 o 
  -4   2   6     6419.46     6448.95     61.56 o 
  -3   2   6     5259.19     4980.64     55.52 o 
  -2   2   6     6944.77     6604.14     54.75 o 
  -1   2   6     4552.32     4343.36     39.95 o 
   0   2   6     3541.33     3401.16     34.43 o 
   1   2   6     2749.40     2617.53     22.19 o 
   2   2   6     3775.07     4023.11     31.46 o 
   3   2   6       72.12      124.09      2.67 o 
   4   2   6        9.83       32.41      2.11 o 
   5   2   6      125.13      127.88      6.51 o 
   6   2   6      466.42      423.80     14.09 o 
   7   2   6       77.54       80.62      9.78 o 
   8   2   6       79.74      103.13     11.64 o 
   9   2   6       15.07       31.59     20.21 o 
  10   2   6        7.11       -1.59     11.54 o 
 -11   3   6       20.47       10.36     11.81 o 
 -10   3   6       20.02       15.43     11.57 o 
  -9   3   6        1.93       -0.61     13.47 o 
  -8   3   6        6.71        6.10      4.95 o 
  -7   3   6      321.22      337.36     12.51 o 
  -6   3   6      279.33      316.00      9.63 o 
  -5   3   6     1587.99     1615.17     19.46 o 
  -4   3   6     4993.69     4808.56     46.91 o 
  -3   3   6     8889.95     8764.03     79.27 o 
  -2   3   6    13846.86    14586.74    131.48 o 
  -1   3   6    17929.72    18404.25    156.32 o 
   0   3   6    17617.17    17984.75    146.30 o 
   1   3   6    22578.42    24005.96    186.11 o 
   2   3   6    10589.81    10547.40     80.52 o 
   3   3   6     9414.84     9268.40     74.96 o 
   4   3   6     6433.70     6114.13     60.01 o 
   5   3   6     2228.60     2171.72     36.31 o 
   6   3   6     2310.50     2198.01     52.85 o 
   7   3   6      325.21      344.13     16.63 o 
   8   3   6      201.40      210.70     14.77 o 
   9   3   6       24.40       18.24     12.76 o 
  10   3   6       20.72       35.10     13.96 o 
 -11   4   6       30.78       67.34     16.15 o 
 -10   4   6        3.86       13.84     12.30 o 
  -9   4   6      118.35      159.99     14.50 o 
  -8   4   6      231.14      279.51     13.61 o 
  -7   4   6      875.25      899.67     21.11 o 
  -6   4   6     1079.26     1008.56     21.55 o 
  -5   4   6     2479.46     2219.01     28.13 o 
  -4   4   6     2400.19     2225.28     23.11 o 
  -3   4   6     4789.95     4451.28     40.71 o 
  -2   4   6     2213.57     2110.95     18.60 o 
  -1   4   6     3072.20     2917.41     25.83 o 
   0   4   6     5782.13     5791.94     48.70 o 
   1   4   6     1212.75     1215.02     11.29 o 
   2   4   6     1240.68     1285.29     11.75 o 
   3   4   6       35.06       43.10      2.25 o 
   4   4   6      112.50      114.18      4.04 o 
   5   4   6      134.87      147.57      6.83 o 
   6   4   6      206.00      203.09     20.64 o 
   7   4   6      267.24      278.99     15.50 o 
   8   4   6       63.55       68.55     10.64 o 
   9   4   6      119.90      126.60     18.81 o 
  10   4   6        8.16       -1.02     12.38 o 
 -11   5   6        2.19        0.75     10.91 o 
 -10   5   6        2.53        9.47     23.47 o 
  -9   5   6        3.34        4.27      8.10 o 
  -8   5   6       52.63       39.95      7.88 o 
  -7   5   6      110.98      130.89      8.84 o 
  -6   5   6      639.77      627.51     14.21 o 
  -5   5   6     1595.15     1557.35     26.07 o 
  -4   5   6     3026.60     2921.98     33.52 o 
  -3   5   6     7926.79     8001.25     71.18 o 
  -2   5   6     7456.28     6957.40     58.31 o 
  -1   5   6    16085.50    16162.50    136.35 o 
   0   5   6    10114.98     9698.65     80.30 o 
   1   5   6    12060.39    11805.62     87.81 o 
   2   5   6     8008.05     7810.40     62.11 o 
   3   5   6     4278.52     4134.77     35.92 o 
   4   5   6     3513.41     3277.62     39.51 o 
   5   5   6     1510.29     1414.47     31.84 o 
   6   5   6      473.95      470.51     20.34 o 
   7   5   6      149.69      168.33     15.89 o 
   8   5   6       94.55      122.28     12.61 o 
   9   5   6       21.03       43.72     14.44 o 
  10   5   6        6.58       34.15     17.45 o 
 -11   6   6       20.67       45.95     15.55 o 
 -10   6   6       81.44       94.94     17.52 o 
  -9   6   6      268.19      311.16     21.33 o 
  -8   6   6      301.71      339.07     15.87 o 
  -7   6   6      316.71      317.06     12.64 o 
  -6   6   6     1283.22     1233.27     23.08 o 
  -5   6   6      484.15      453.60     11.65 o 
  -4   6   6     2543.52     2443.96     37.41 o 
  -3   6   6     2180.46     2007.19     22.84 o 
  -2   6   6     1837.57     1762.25     17.76 o 
  -1   6   6     3171.72     2839.64     26.71 o 
   0   6   6      383.65      338.50      5.29 o 
   1   6   6       10.26       13.04      1.63 o 
   2   6   6        0.44        5.97      1.45 o 
   3   6   6      513.95      497.13      7.59 o 
   4   6   6       58.82       74.16      5.43 o 
   5   6   6      258.68      304.11     12.25 o 
   6   6   6      178.41      198.27     12.72 o 
   7   6   6      107.58      116.20     11.57 o 
   8   6   6       93.98      124.88     13.39 o 
   9   6   6       57.04       72.56     17.24 o 
  10   6   6       47.85       43.09     16.38 o 
 -10   7   6        4.25        2.04     10.78 o 
  -9   7   6      108.50      110.00     14.05 o 
  -8   7   6       23.12       34.81      7.78 o 
  -7   7   6      243.28      240.26     11.53 o 
  -6   7   6      240.39      247.61     10.92 o 
  -5   7   6      770.07      686.68     15.48 o 
  -4   7   6     1126.30     1008.50     17.85 o 
  -3   7   6     2191.85     1935.38     28.58 o 
  -2   7   6     3543.45     3228.69     32.83 o 
  -1   7   6     4640.07     4215.37     38.18 o 
   0   7   6     5421.08     5162.35     44.64 o 
   1   7   6     4057.51     3930.97     33.77 o 
   2   7   6     4125.89     3667.75     34.80 o 
   3   7   6     3218.59     3079.22     35.61 o 
   4   7   6     1077.43     1092.07     19.84 o 
   5   7   6      354.12      421.02     16.26 o 
   6   7   6      443.54      458.69     31.33 o 
   7   7   6      165.44      229.18     17.79 o 
   8   7   6       37.39       60.71     15.31 o 
   9   7   6        4.67        6.79     13.25 o 
 -10   8   6       28.12       48.17     17.45 o 
  -9   8   6      219.83      260.12     19.91 o 
  -8   8   6      122.44      163.80     18.35 o 
  -7   8   6      856.07      870.81     22.10 o 
  -6   8   6      193.18      170.33      9.80 o 
  -5   8   6     1630.38     1532.43     29.83 o 
  -4   8   6      696.52      660.03     14.08 o 
  -3   8   6      900.55      831.32     17.09 o 
  -2   8   6     1050.96      969.63     15.96 o 
  -1   8   6        8.63       44.44      3.22 o 
   0   8   6      362.85      301.43      6.76 o 
   1   8   6      292.23      315.30      6.42 o 
   2   8   6       48.34       75.35      4.75 o 
   3   8   6      231.79      248.68      6.77 o 
   4   8   6      127.59      133.33     10.75 o 
   5   8   6      232.11      240.63     13.33 o 
   6   8   6      163.72      147.74     19.67 o 
   7   8   6      120.90      149.67     18.10 o 
   8   8   6       49.46       70.66     17.24 o 
   9   8   6       11.74       15.19     13.24 o 
 -10   9   6        2.21        7.46     16.84 o 
  -9   9   6        1.93        4.58      8.99 o 
  -8   9   6        3.88       -0.33      6.66 o 
  -7   9   6       34.06       19.80      7.48 o 
  -6   9   6       89.06       71.21      7.56 o 
  -5   9   6      330.36      291.20     11.87 o 
  -4   9   6      466.80      415.09     13.43 o 
  -3   9   6      707.06      571.86     17.97 o 
  -2   9   6     1409.25     1235.32     19.85 o 
  -1   9   6      608.17      532.71     11.60 o 
   0   9   6     2232.31     1994.29     25.75 o 
   1   9   6     1396.36     1248.82     18.83 o 
   2   9   6     1622.59     1616.19     21.80 o 
   3   9   6      967.76     1032.76     21.69 o 
   4   9   6      894.61      948.21     25.38 o 
   5   9   6      580.21      646.54     21.44 o 
   6   9   6       94.49      130.64     14.39 o 
   7   9   6        3.81       22.26     10.45 o 
   8   9   6       31.18       32.56     14.86 o 
   9   9   6        2.62       17.50     14.09 o 
  -9  10   6       14.02       23.14     12.64 o 
  -8  10   6       55.74       57.33      9.72 o 
  -7  10   6      115.55      118.97     12.04 o 
  -6  10   6      273.12      286.33     14.65 o 
  -5  10   6      234.11      222.71     10.97 o 
  -4  10   6      496.25      472.85     14.78 o 
  -3  10   6       47.95       72.93      7.86 o 
  -2  10   6      458.25      401.69     11.07 o 
  -1  10   6       43.26       99.05      5.77 o 
   0  10   6       66.85       62.62      8.38 o 
   1  10   6        1.06       13.04      3.38 o 
   2  10   6        2.13        5.20      3.34 o 
   3  10   6       18.34       27.75      4.82 o 
   4  10   6       74.06      100.86      9.78 o 
   5  10   6       89.11      109.64     13.90 o 
   6  10   6       20.81       30.58     10.52 o 
   7  10   6       41.80       42.27     14.69 o 
   8  10   6       64.14       86.69     17.69 o 
  -9  11   6        0.58       -6.29     10.83 o 
  -8  11   6        1.60        0.52      7.70 o 
  -7  11   6       11.46        9.78      7.73 o 
  -6  11   6        0.72       -1.01      5.46 o 
  -5  11   6       59.96       68.02      8.52 o 
  -4  11   6       94.06       98.28      9.33 o 
  -3  11   6      211.11      237.95     12.45 o 
  -2  11   6      269.59      290.61     11.79 o 
  -1  11   6      565.56      599.65     15.21 o 
   0  11   6      335.29      385.99     11.08 o 
   1  11   6      725.11      730.16     18.73 o 
   2  11   6      365.86      448.23     16.23 o 
   3  11   6      280.69      326.84     23.45 o 
   4  11   6      144.03      213.09     16.84 o 
   5  11   6       18.72       39.37      7.29 o 
   6  11   6       38.01       63.07     22.61 o 
   7  11   6       14.74       42.73     11.79 o 
   8  11   6        3.01       -7.98      9.96 o 
  -8  12   6        0.31        6.83      9.29 o 
  -7  12   6       11.18        7.02      7.55 o 
  -6  12   6       13.39       23.53      7.28 o 
  -5  12   6       60.17       48.97      9.52 o 
  -4  12   6       24.31       38.35      7.68 o 
  -3  12   6      186.65      175.93     11.72 o 
  -2  12   6       93.94       87.51      8.07 o 
  -1  12   6      154.22      142.23     12.77 o 
   0  12   6       55.14       49.00      7.79 o 
   1  12   6       18.28       11.55      6.59 o 
   2  12   6        8.12        9.40      6.25 o 
   3  12   6        7.50        5.10      6.13 o 
   4  12   6        0.19       -6.47      6.85 o 
   5  12   6       11.36       10.20     13.88 o 
   6  12   6       20.74       36.73     11.09 o 
   7  12   6        0.44       -1.57      9.61 o 
  -7  13   6        6.21       10.85      9.09 o 
  -6  13   6        3.79       14.74      8.72 o 
  -5  13   6       35.91       46.65      9.65 o 
  -4  13   6        0.66       33.31      7.49 o 
  -3  13   6       18.84       28.25      7.28 o 
  -2  13   6       37.60       86.28     11.74 o 
  -1  13   6       22.16       87.30     14.37 o 
   0  13   6      187.06      267.02     16.81 o 
   1  13   6       12.86       82.87     11.10 o 
   2  13   6       25.79       86.60      9.56 o 
   3  13   6        0.23       38.41      9.87 o 
   4  13   6        2.38       19.45     10.92 o 
   5  13   6        2.86       16.17     11.18 o 
   6  13   6        2.24       29.39     19.80 o 
   7  13   6        9.84       66.54     26.13 o 
  -7  14   6        3.85       24.37     12.32 o 
  -6  14   6        3.05       15.04     10.87 o 
  -5  14   6       37.77       35.68      9.58 o 
  -4  14   6       68.05       56.07      9.42 o 
  -3  14   6       46.03       52.83     11.59 o 
  -2  14   6        0.70        5.50      7.52 o 
  -1  14   6       73.20       90.32     12.46 o 
   0  14   6       40.26       38.61      9.65 o 
   1  14   6        7.10        8.40      7.60 o 
   2  14   6       19.36        9.83      7.83 o 
   3  14   6        1.95       -2.63      9.12 o 
   4  14   6        0.54        4.88      9.91 o 
   5  14   6        2.21       -4.82     10.25 o 
   6  14   6        6.74        0.61     17.96 o 
  -6  15   6       16.48       21.40     17.96 o 
  -5  15   6       37.25       24.49     17.35 o 
  -4  15   6       49.32       41.02     27.56 o 
  -3  15   6       71.04       68.64     11.91 o 
  -2  15   6       53.69      101.54     16.48 o 
  -1  15   6        4.68       56.43     14.22 o 
   0  15   6       37.89      100.99     13.41 o 
   1  15   6        2.50       51.10     10.18 o 
   2  15   6       20.18       40.86     10.20 o 
   3  15   6        0.10       38.81     11.87 o 
   4  15   6       19.79       23.27     18.37 o 
   5  15   6        2.49       39.19     20.82 o 
  -4  16   6        0.94       -1.78     12.00 o 
  -3  16   6        0.80       32.36     13.71 o 
  -2  16   6        0.03       17.97     12.19 o 
  -1  16   6        1.50       -3.23      7.86 o 
   0  16   6       18.13       16.19     11.00 o 
   1  16   6       27.32       29.19     10.11 o 
   2  16   6        2.52       25.92     12.41 o 
   3  16   6       10.76       11.43     16.33 o 
  -2  17   6       57.54       80.44     17.87 o 
  -1  17   6       67.70       83.78     17.75 o 
   0  17   6        8.87       29.45     33.27 o 
   1  17   6        9.03       16.30     13.35 o 
 -11   1   7        1.44       14.71     11.65 o 
 -10   1   7       28.11       22.86     11.72 o 
  -9   1   7        0.82       -1.56      7.16 o 
  -8   1   7        1.94       -2.02      4.63 o 
  -7   1   7       87.32       81.17      6.45 o 
  -6   1   7       70.11       80.67      6.14 o 
  -5   1   7      219.32      257.57      7.31 o 
  -4   1   7      142.90      118.62      4.58 o 
  -3   1   7      460.09      569.74      7.33 o 
  -2   1   7      893.37      899.31     10.30 o 
  -1   1   7       86.42       85.96      2.81 o 
   0   1   7      933.26      913.95      8.85 o 
   1   1   7      555.25      567.81      5.96 o 
   2   1   7      117.29      167.07      2.93 o 
   3   1   7      179.49      196.57      3.38 o 
   4   1   7       70.13       69.88      3.61 o 
   5   1   7        0.17        4.84      2.86 o 
   6   1   7      198.43      201.33     12.58 o 
   7   1   7        9.50       24.98      7.61 o 
   8   1   7        1.46       11.99      7.23 o 
   9   1   7        0.58       -8.52     15.92 o 
  10   1   7        0.01        8.96     12.49 o 
 -11   2   7       16.17       19.49     15.82 o 
 -10   2   7       74.98       77.70     15.59 o 
  -9   2   7      130.59      124.08     15.79 o 
  -8   2   7        6.76        4.01      4.97 o 
  -7   2   7       37.25       35.51      5.87 o 
  -6   2   7     1283.77     1265.98     22.75 o 
  -5   2   7        2.52       24.15      2.55 o 
  -4   2   7      781.75      884.55     11.66 o 
  -3   2   7      102.06      144.81      3.48 o 
  -2   2   7       83.23      168.99      3.87 o 
  -1   2   7      223.83      234.19      3.68 o 
   0   2   7       56.07       50.81      1.95 o 
   1   2   7      831.20      876.54      8.66 o 
   2   2   7       37.58       44.48      1.70 o 
   3   2   7      370.68      340.33      4.85 o 
   4   2   7      664.57      607.02      9.92 o 
   5   2   7       47.69       42.33      4.47 o 
   6   2   7      866.66      805.46     23.86 o 
   7   2   7       14.14       10.13      6.56 o 
   8   2   7       89.54       86.37     11.23 o 
   9   2   7       26.22       10.90     12.39 o 
  10   2   7        0.73       -7.45     11.82 o 
 -11   3   7        6.86       13.91     19.39 o 
 -10   3   7        1.84        0.50     10.87 o 
  -9   3   7       25.32       26.13      9.01 o 
  -8   3   7      273.12      296.32     14.83 o 
  -7   3   7      148.63      164.30      9.98 o 
  -6   3   7      354.47      337.44     10.99 o 
  -5   3   7      461.74      457.99      7.41 o 
  -4   3   7     1406.87     1474.80     15.59 o 
  -3   3   7     1014.51     1161.52     13.07 o 
  -2   3   7     1408.12     1856.10     23.55 o 
  -1   3   7     2156.52     2686.97     24.95 o 
   0   3   7     3423.10     3823.54     32.10 o 
   1   3   7     1995.87     2604.06     38.70 o 
   2   3   7      678.65      713.29      7.36 o 
   3   3   7      620.32      681.04      7.52 o 
   4   3   7      242.37      242.11     10.67 o 
   5   3   7      142.67      135.35      7.13 o 
   6   3   7       95.96       81.89      9.28 o 
   7   3   7       39.74       30.17      8.11 o 
   8   3   7        0.94        3.02      6.50 o 
   9   3   7        5.41       18.92     12.26 o 
  10   3   7        0.05       10.69     13.62 o 
 -11   4   7       14.87       22.20     20.21 o 
 -10   4   7        0.03       25.40     12.29 o 
  -9   4   7       28.57       25.92      9.43 o 
  -8   4   7        4.81       15.86      6.42 o 
  -7   4   7       51.75       49.38      6.28 o 
  -6   4   7        0.04       13.13      3.99 o 
  -5   4   7       45.23       49.50      3.78 o 
  -4   4   7        5.77       54.21      3.02 o 
  -3   4   7      108.23      124.42      3.29 o 
  -2   4   7        1.80       63.11      3.20 o 
  -1   4   7      595.27      763.19      8.44 o 
   0   4   7      149.30      164.20      3.15 o 
   1   4   7     1823.95     1883.34     17.39 o 
   2   4   7      381.64      432.95      5.55 o 
   3   4   7      816.66      795.37      8.63 o 
   4   4   7      874.35      794.69     13.04 o 
   5   4   7      334.99      250.50      9.99 o 
   6   4   7      145.27      126.57     10.92 o 
   7   4   7       78.14       77.42      9.85 o 
   8   4   7       84.06       59.83     10.14 o 
   9   4   7       26.22       36.31     22.55 o 
  10   4   7       33.83       34.07     15.36 o 
 -11   5   7        0.33       -3.19     11.46 o 
 -10   5   7        0.19        0.89     10.86 o 
  -9   5   7       29.08       27.95      9.84 o 
  -8   5   7      109.81      106.83     10.03 o 
  -7   5   7      346.08      340.19     13.06 o 
  -6   5   7      831.47      840.77     24.11 o 
  -5   5   7     1100.05     1126.99     20.40 o 
  -4   5   7     2418.66     2768.87     33.58 o 
  -3   5   7     1010.47     1274.75     14.15 o 
  -2   5   7     6168.56     7252.85     62.91 o 
  -1   5   7     3105.43     3794.41     37.91 o 
   0   5   7     6077.03     7349.95     61.11 o 
   1   5   7     4452.97     4954.98     39.18 o 
   2   5   7     1988.97     2259.06     19.52 o 
   3   5   7     1745.37     1765.35     17.83 o 
   4   5   7      442.42      391.93      8.81 o 
   5   5   7      211.70      171.49      9.48 o 
   6   5   7       23.59        6.61      7.65 o 
   7   5   7       39.42       22.55      7.51 o 
   8   5   7       14.89       12.28      9.16 o 
   9   5   7       18.51       22.55     13.13 o 
  10   5   7        0.01       13.10     14.25 o 
 -11   6   7       16.97       10.53     12.47 o 
 -10   6   7       17.45       28.50     12.96 o 
  -9   6   7        2.20        6.16      8.44 o 
  -8   6   7       15.35       13.83      7.56 o 
  -7   6   7       18.96       22.55      6.61 o 
  -6   6   7        3.82       12.68      4.60 o 
  -5   6   7       22.69       57.09      6.93 o 
  -4   6   7        5.39       26.72      4.17 o 
  -3   6   7        5.74       45.66      3.00 o 
  -2   6   7       40.16       93.30      3.00 o 
  -1   6   7      334.91      388.85      6.02 o 
   0   6   7      870.71     1078.11     11.66 o 
   1   6   7      456.72      581.60      8.03 o 
   2   6   7     1773.58     1695.80     16.94 o 
   3   6   7      581.04      520.63      8.05 o 
   4   6   7      521.79      459.76     10.68 o 
   5   6   7       50.16       37.62      5.81 o 
   6   6   7      338.41      321.45     16.76 o 
   7   6   7      115.10      118.05     11.83 o 
   8   6   7       77.93       80.68     11.75 o 
   9   6   7        9.20       16.55     13.35 o 
  10   6   7       31.69       25.56     15.02 o 
 -10   7   7        1.72        6.62     11.41 o 
  -9   7   7       17.62        6.65      8.30 o 
  -8   7   7      280.15      303.50     15.55 o 
  -7   7   7        8.61       16.01      6.43 o 
  -6   7   7     1284.93     1232.82     25.90 o 
  -5   7   7     1022.97     1015.61     19.94 o 
  -4   7   7     2233.62     2303.18     33.61 o 
  -3   7   7     3747.49     3746.89     54.22 o 
  -2   7   7     2856.54     3143.26     34.55 o 
  -1   7   7     3375.52     3637.84     35.91 o 
   0   7   7     3163.21     3425.31     30.90 o 
   1   7   7     3662.39     3888.00     33.61 o 
   2   7   7     1613.62     1643.74     17.29 o 
   3   7   7     3250.96     3147.45     34.99 o 
   4   7   7      331.93      331.51     18.35 o 
   5   7   7      886.31      799.11     20.55 o 
   6   7   7       30.02       21.82      7.51 o 
   7   7   7       68.58       71.89     12.13 o 
   8   7   7        9.20       -2.54     11.91 o 
   9   7   7        0.11        0.61     12.77 o 
 -10   8   7       14.00       10.62     11.50 o 
  -9   8   7        5.76       19.39      9.21 o 
  -8   8   7       31.96       44.03      9.05 o 
  -7   8   7        5.55       14.92      6.54 o 
  -6   8   7       65.52       92.09     12.01 o 
  -5   8   7        3.82       12.54      4.80 o 
  -4   8   7        0.10       21.30      3.91 o 
  -3   8   7       26.03       51.55      5.47 o 
  -2   8   7      224.22      257.97      7.77 o 
  -1   8   7      757.77      844.84     13.86 o 
   0   8   7      944.70      938.29     13.63 o 
   1   8   7     1498.14     1535.12     18.78 o 
   2   8   7      803.38      888.38     12.20 o 
   3   8   7       67.31       98.93      5.66 o 
   4   8   7     1005.07      970.26     29.08 o 
   5   8   7      331.82      308.07     20.03 o 
   6   8   7      211.48      189.28     16.05 o 
   7   8   7      157.91      146.47     15.86 o 
   8   8   7       94.22       83.07     18.55 o 
   9   8   7       44.52       55.27     17.26 o 
 -10   9   7       10.04       20.48     13.38 o 
  -9   9   7       39.72       26.83     10.44 o 
  -8   9   7       56.31       55.29      9.46 o 
  -7   9   7      151.56      173.24     20.05 o 
  -6   9   7      560.49      543.46     24.67 o 
  -5   9   7      766.43      758.15     19.09 o 
  -4   9   7     1935.14     1872.87     34.81 o 
  -3   9   7     1398.93     1394.37     28.04 o 
  -2   9   7     3601.79     3616.94     47.26 o 
  -1   9   7     1223.28     1369.96     21.67 o 
   0   9   7     2977.72     3036.82     36.67 o 
   1   9   7     2231.14     2174.50     33.08 o 
   2   9   7     1970.47     1917.88     28.35 o 
   3   9   7     1365.98     1215.12     21.73 o 
   4   9   7      512.90      426.61     16.44 o 
   5   9   7      239.60      174.46     12.31 o 
   6   9   7      204.71      172.27     16.08 o 
   7   9   7       23.52       17.37     12.68 o 
   8   9   7        1.10       -7.84     11.81 o 
   9   9   7       40.39       32.55     15.68 o 
  -9  10   7       26.06       17.22     19.70 o 
  -8  10   7        3.98       10.23      7.40 o 
  -7  10   7       20.56       28.20      8.14 o 
  -6  10   7       16.13       20.55      7.27 o 
  -5  10   7        5.98       26.95      6.89 o 
  -4  10   7        1.05        3.05      4.97 o 
  -3  10   7        0.13       18.66      5.71 o 
  -2  10   7      223.31      212.44      7.56 o 
  -1  10   7      198.70      246.72      8.11 o 
   0  10   7      742.16      827.16     15.35 o 
   1  10   7      590.41      681.63     14.00 o 
   2  10   7      922.84      943.71     16.74 o 
   3  10   7      830.27      834.65     27.81 o 
   4  10   7      381.01      366.84     15.62 o 
   5  10   7      288.72      293.42     15.56 o 
   6  10   7      276.32      259.31     28.46 o 
   7  10   7      166.64      130.64     19.41 o 
   8  10   7       28.26       26.23     19.49 o 
  -9  11   7       81.54       85.62     17.53 o 
  -8  11   7      124.51      128.52     14.81 o 
  -7  11   7      370.11      359.98     17.03 o 
  -6  11   7      459.41      411.63     17.26 o 
  -5  11   7      866.72      882.62     30.46 o 
  -4  11   7     1078.86     1045.72     27.40 o 
  -3  11   7     1339.10     1325.77     31.38 o 
  -2  11   7     1851.44     1896.06     36.21 o 
  -1  11   7     2438.90     2442.52     40.28 o 
   0  11   7     2167.09     2126.34     39.84 o 
   1  11   7     2115.76     2039.40     38.19 o 
   2  11   7     1170.67     1087.15     22.82 o 
   3  11   7      560.50      467.09     20.77 o 
   4  11   7      480.40      375.13     19.61 o 
   5  11   7       49.36       24.56      6.65 o 
   6  11   7       11.65        9.40     16.43 o 
   7  11   7       91.23      109.49     47.25 o 
   8  11   7        5.75        8.94     11.78 o 
  -8  12   7       60.89       86.55     19.39 o 
  -7  12   7        0.29        8.31      7.12 o 
  -6  12   7       22.32       25.90      8.60 o 
  -5  12   7        9.05        6.59      7.14 o 
  -4  12   7        9.20       10.93      6.13 o 
  -3  12   7       25.20       21.80      6.63 o 
  -2  12   7       20.54       28.43      6.84 o 
  -1  12   7      209.57      219.20     12.59 o 
   0  12   7      259.08      286.83     16.47 o 
   1  12   7      464.00      496.95     22.87 o 
   2  12   7      553.82      551.63     35.72 o 
   3  12   7      401.32      385.23     19.95 o 
   4  12   7      558.02      592.28     25.32 o 
   5  12   7      184.92      212.13     22.55 o 
   6  12   7      197.99      257.80     36.33 o 
   7  12   7       41.10       60.19     13.61 o 
  -7  13   7      196.37      208.06     20.25 o 
  -6  13   7      306.56      322.47     28.39 o 
  -5  13   7      759.94      733.66     33.41 o 
  -4  13   7     1331.23     1262.33     32.97 o 
  -3  13   7     1398.68     1379.80     34.24 o 
  -2  13   7     1668.13     1607.77     37.66 o 
  -1  13   7     1680.48     1665.80     45.07 o 
   0  13   7     1646.36     1637.72     44.26 o 
   1  13   7      916.49      829.75     41.14 o 
   2  13   7      819.67      664.01     33.05 o 
   3  13   7      328.04      289.68     52.56 o 
   4  13   7      241.13      235.49     31.23 o 
   5  13   7      127.67      107.01     17.54 o 
   6  13   7       41.09       18.37     18.78 o 
  -7  14   7       38.09       55.64     16.64 o 
  -6  14   7       25.76       54.42     13.53 o 
  -5  14   7       18.51       31.42      9.33 o 
  -4  14   7        3.73        7.00      6.96 o 
  -3  14   7        2.41       -2.02      7.13 o 
  -2  14   7      115.77      142.36     14.72 o 
  -1  14   7       96.32       74.48     14.52 o 
   0  14   7      249.38      340.05     27.91 o 
   1  14   7      206.98      266.58     17.95 o 
   2  14   7      468.03      545.59     28.10 o 
   3  14   7      260.98      320.56     24.88 o 
   4  14   7      327.59      362.25     27.12 o 
   5  14   7      231.82      235.34     35.52 o 
   6  14   7      108.96      109.81     29.19 o 
  -6  15   7      278.50      320.92     50.01 o 
  -5  15   7      321.60      375.44     57.46 o 
  -4  15   7      508.15      586.66     41.74 o 
  -3  15   7      905.92      897.33     33.49 o 
  -2  15   7     1430.13     1446.08     65.94 o 
  -1  15   7      711.23      678.71     37.71 o 
   0  15   7      779.29      744.95     29.41 o 
   1  15   7      491.76      452.99     30.39 o 
   2  15   7      371.54      359.26     22.17 o 
   3  15   7      285.89      220.85     33.88 o 
   4  15   7      173.14      104.30     27.15 o 
   5  15   7       62.96       76.54     24.90 o 
  -4  16   7        0.03        1.64     11.81 o 
  -3  16   7        4.92       17.36     12.95 o 
  -2  16   7       27.79       39.81     17.96 o 
  -1  16   7       30.73       35.91     11.07 o 
   0  16   7      114.05      131.85     15.71 o 
   1  16   7      192.78      290.21     27.12 o 
   2  16   7      299.33      399.30     43.48 o 
   3  16   7      202.73      205.14     33.88 o 
  -2  17   7      392.03      422.05     34.90 o 
  -1  17   7      469.87      463.50     34.02 o 
   0  17   7      521.97      547.20     53.89 o 
   1  17   7      337.23      397.59     32.04 o 
 -10   0   8        0.02        9.19     10.25 o 
  -9   0   8       11.63       10.12     14.80 o 
  -8   0   8       40.39      112.80     20.62 o 
  -7   0   8      231.71      283.62     12.27 o 
  -6   0   8     3069.32     3494.52     62.15 o 
  -5   0   8     1511.62     1474.64     23.14 o 
  -4   0   8    28216.72    30683.92    358.89 o 
  -3   0   8     3767.31     3819.81     45.91 o 
  -2   0   8     9578.75    10493.46    129.21 o 
  -1   0   8    21041.80    21126.89    217.75 o 
   0   0   8     7998.76     7937.59     85.48 o 
   1   0   8    22436.54    21977.21    245.85 o 
   2   0   8    14102.88    13570.47    162.56 o 
   3   0   8     9217.42     8937.53    108.70 o 
   4   0   8     5206.69     4732.44    108.58 o 
   5   0   8     2133.32     1958.09     41.29 o 
   6   0   8       66.72      102.42     14.38 o 
   7   0   8      385.15      370.76     28.27 o 
   8   0   8       14.84        8.60     10.07 o 
   9   0   8       15.56       29.60     18.78 o 
  10   0   8       70.48       87.97     26.74 o 
 -11   1   8       65.47       89.60     30.21 o 
 -10   1   8      116.30      167.97     18.25 o 
  -9   1   8      256.40      297.63     16.09 o 
  -8   1   8      363.23      418.21     13.95 o 
  -7   1   8     1085.30     1036.68     18.85 o 
  -6   1   8      254.79      243.71      8.49 o 
  -5   1   8     4040.28     3883.64     37.76 o 
  -4   1   8     2453.96     2156.80     21.38 o 
  -3   1   8     8462.73     8142.24     79.53 o 
  -2   1   8     5959.89     5926.90     53.35 o 
  -1   1   8     3661.86     3520.68     29.16 o 
   0   1   8     2305.92     2345.93     19.58 o 
   1   1   8      864.17      863.55      8.55 o 
   2   1   8       99.30       95.00      2.29 o 
   3   1   8       22.97       31.96      1.79 o 
   4   1   8        0.44        9.51      3.55 o 
   5   1   8      100.96      111.66      6.74 o 
   6   1   8      135.15      139.91     11.23 o 
   7   1   8      236.97      260.67     15.19 o 
   8   1   8      140.59      168.11     14.08 o 
   9   1   8       63.56       55.92     15.82 o 
  10   1   8        5.62       28.87     14.12 o 
 -11   2   8        2.08        4.98     11.71 o 
 -10   2   8       71.65       42.87     18.68 o 
  -9   2   8        1.54       -0.45      7.17 o 
  -8   2   8       86.29      112.14     11.83 o 
  -7   2   8       79.36       95.62      6.41 o 
  -6   2   8     1979.57     2259.24     39.03 o 
  -5   2   8     1709.51     1805.52     20.48 o 
  -4   2   8     3603.16     4050.72     35.88 o 
  -3   2   8     8983.61     9191.68     83.16 o 
  -2   2   8     9111.26     8741.49     77.19 o 
  -1   2   8    14494.23    14371.32    115.18 o 
   0   2   8    11025.72    10317.42     89.87 o 
   1   2   8    16767.56    16203.26    120.24 o 
   2   2   8    10038.68     9250.62     73.62 o 
   3   2   8    10502.71     9870.86     81.34 o 
   4   2   8     2416.39     2246.72     31.61 o 
   5   2   8     3433.49     3168.49     43.48 o 
   6   2   8      206.43      224.78     16.76 o 
   7   2   8      650.83      676.30     23.37 o 
   8   2   8       82.55      107.03     12.37 o 
   9   2   8       57.82       55.35     15.52 o 
  10   2   8       36.59       59.91     17.08 o 
 -11   3   8       23.37       29.35     23.88 o 
 -10   3   8      335.05      340.85     24.90 o 
  -9   3   8      194.86      227.73     16.37 o 
  -8   3   8      449.67      439.08     23.42 o 
  -7   3   8      735.50      763.16     19.10 o 
  -6   3   8     2045.86     1937.19     30.97 o 
  -5   3   8     3504.87     3448.47     42.49 o 
  -4   3   8     6145.36     6122.58     54.96 o 
  -3   3   8     4835.32     4712.38     42.63 o 
  -2   3   8     6273.29     6146.96     60.05 o 
  -1   3   8     3908.69     3847.85     33.81 o 
   0   3   8       29.16       25.85      1.56 o 
   1   3   8      340.22      290.61      4.04 o 
   2   3   8        6.22        3.23      1.16 o 
   3   3   8        1.59       10.50      1.25 o 
   4   3   8       64.67       56.93      4.24 o 
   5   3   8       91.31      107.49      6.84 o 
   6   3   8       58.77       65.51      9.19 o 
   7   3   8       68.85       93.74     16.47 o 
   8   3   8      114.57      111.39     13.55 o 
   9   3   8       31.36       31.87     14.23 o 
  10   3   8       13.58        8.04     13.62 o 
 -11   4   8        3.52       10.93     12.23 o 
 -10   4   8        0.10       -6.40     10.05 o 
  -9   4   8        2.74        6.90      7.70 o 
  -8   4   8       33.39       72.95     10.30 o 
  -7   4   8       60.49       74.28      7.98 o 
  -6   4   8      118.72      138.95      5.81 o 
  -5   4   8      180.40      166.13      6.00 o 
  -4   4   8     2236.13     2167.00     21.96 o 
  -3   4   8     1292.55     1113.36     12.06 o 
  -2   4   8     7111.86     6934.02     62.05 o 
  -1   4   8     5090.05     4540.68     40.13 o 
   0   4   8    13645.45    13237.88    102.72 o 
   1   4   8     8974.28     8299.17     65.42 o 
   2   4   8     8902.76     8291.41     65.47 o 
   3   4   8     5956.11     5741.80     48.34 o 
   4   4   8     3242.59     3148.32     44.73 o 
   5   4   8     2266.45     2193.61     37.90 o 
   6   4   8     1231.92     1229.87     31.90 o 
   7   4   8      579.09      616.96     22.56 o 
   8   4   8      158.56      186.70     14.78 o 
   9   4   8      101.28      101.69     18.04 o 
  10   4   8        2.77       -0.54     12.26 o 
 -11   5   8       12.47       12.31     33.07 o 
 -10   5   8       64.95       93.17     16.84 o 
  -9   5   8      208.29      252.29     17.70 o 
  -8   5   8      349.18      370.23     27.48 o 
  -7   5   8     1444.69     1411.96     34.09 o 
  -6   5   8     1346.14     1283.19     23.22 o 
  -5   5   8     2897.45     2714.73     37.86 o 
  -4   5   8     3699.46     3393.63     45.31 o 
  -3   5   8     3260.84     3066.00     28.64 o 
  -2   5   8     2881.09     2793.08     25.31 o 
  -1   5   8     3188.14     2967.92     27.53 o 
   0   5   8      963.20      973.21     10.34 o 
   1   5   8     1360.18     1247.57     11.95 o 
   2   5   8      275.74      253.50      4.28 o 
   3   5   8      162.07      135.29      4.05 o 
   4   5   8       30.82       34.76      4.97 o 
   5   5   8       59.40       56.66      8.16 o 
   6   5   8       40.75       49.36      9.95 o 
   7   5   8        4.82        9.79      7.35 o 
   8   5   8       46.88       46.91     12.82 o 
   9   5   8       10.30       24.97     14.70 o 
  10   5   8        0.15        3.08     12.51 o 
 -11   6   8       26.63        0.55     12.65 o 
 -10   6   8       13.45       16.27     11.27 o 
  -9   6   8       58.77       57.95     11.53 o 
  -8   6   8        5.65        6.81      7.41 o 
  -7   6   8        0.13        0.48      5.42 o 
  -6   6   8       49.80       65.80      7.01 o 
  -5   6   8      314.32      298.21      9.24 o 
  -4   6   8      686.50      616.82     12.48 o 
  -3   6   8     1300.15     1162.40     17.69 o 
  -2   6   8     3204.98     3075.71     27.94 o 
  -1   6   8     4424.99     4229.36     36.96 o 
   0   6   8     5263.45     5135.89     44.19 o 
   1   6   8     6879.16     6851.26     54.79 o 
   2   6   8     4858.80     4936.22     45.75 o 
   3   6   8     5205.67     5033.67     55.73 o 
   4   6   8     2461.58     2302.59     35.06 o 
   5   6   8     1795.67     1701.28     34.56 o 
   6   6   8      560.55      559.31     20.39 o 
   7   6   8      271.52      316.08     17.45 o 
   8   6   8      106.00      137.35     16.03 o 
   9   6   8       45.90       71.54     17.54 o 
 -10   7   8       33.90       52.32     21.02 o 
  -9   7   8        2.77        0.92      8.40 o 
  -8   7   8      351.61      361.00     20.62 o 
  -7   7   8      386.15      351.82     18.12 o 
  -6   7   8      868.81      832.71     22.58 o 
  -5   7   8     1284.45     1229.81     25.82 o 
  -4   7   8     1742.67     1571.21     24.81 o 
  -3   7   8     1882.08     1701.92     28.10 o 
  -2   7   8     2469.17     2286.55     27.71 o 
  -1   7   8     2379.64     2238.86     23.63 o 
   0   7   8     2009.26     1798.81     18.63 o 
   1   7   8     2712.73     2454.19     23.90 o 
   2   7   8       92.48       81.57      3.60 o 
   3   7   8       82.39      109.14      4.92 o 
   4   7   8        2.54       10.35      4.79 o 
   5   7   8        0.22       -5.68      5.31 o 
   6   7   8       52.16       52.32      9.13 o 
   7   7   8       59.28       83.65     11.14 o 
   8   7   8        0.27        2.31     11.67 o 
   9   7   8       15.50       25.74     36.23 o 
 -10   8   8       11.50       37.59     13.50 o 
  -9   8   8       45.84       48.09     11.49 o 
  -8   8   8        8.53       10.98      8.00 o 
  -7   8   8       36.85       46.54      9.13 o 
  -6   8   8       18.90       25.54      6.42 o 
  -5   8   8       41.39       37.87      5.67 o 
  -4   8   8      461.32      418.35     11.79 o 
  -3   8   8     1196.12     1113.00     21.02 o 
  -2   8   8     1271.17     1144.40     19.56 o 
  -1   8   8     3341.73     3123.58     38.00 o 
   0   8   8     2416.60     2261.90     28.31 o 
   1   8   8     2498.50     2443.14     28.32 o 
   2   8   8     2140.21     2057.38     24.62 o 
   3   8   8     1384.57     1370.52     22.10 o 
   4   8   8     1410.84     1433.15     27.30 o 
   5   8   8      578.10      623.39     26.21 o 
   6   8   8      236.20      272.61     18.64 o 
   7   8   8      181.42      220.60     18.65 o 
   8   8   8       41.84       71.17     17.32 o 
   9   8   8       10.83       -1.09     14.07 o 
 -10   9   8        4.29       11.94     16.74 o 
  -9   9   8       30.72       48.39     12.66 o 
  -8   9   8       76.34       97.66     13.14 o 
  -7   9   8       65.52       72.49     15.00 o 
  -6   9   8      402.14      386.25     15.72 o 
  -5   9   8      667.09      590.73     18.54 o 
  -4   9   8      666.74      570.08     23.19 o 
  -3   9   8     2736.07     2558.36     40.88 o 
  -2   9   8      737.34      656.61     13.92 o 
  -1   9   8     2977.83     2639.11     33.96 o 
   0   9   8      487.57      453.23      9.56 o 
   1   9   8      220.27      188.75      7.11 o 
   2   9   8      314.91      256.70      7.91 o 
   3   9   8       37.79       20.09      8.17 o 
   4   9   8        2.98        5.78      4.92 o 
   5   9   8       17.16       20.01      7.34 o 
   6   9   8        0.20       -3.08      9.24 o 
   7   9   8       26.48       10.82     13.21 o 
   8   9   8       14.64       27.66     14.67 o 
  -9  10   8       11.19       19.64     12.41 o 
  -8  10   8        4.00       -4.42      8.16 o 
  -7  10   8       14.71        9.28      6.73 o 
  -6  10   8        4.28        5.33      6.28 o 
  -5  10   8        3.99       19.53      7.01 o 
  -4  10   8       15.74       29.41      8.22 o 
  -3  10   8      486.78      494.65     16.79 o 
  -2  10   8      357.57      364.86      9.78 o 
  -1  10   8      816.75      796.13     15.42 o 
   0  10   8      621.25      658.94     13.57 o 
   1  10   8      684.05      695.09     14.22 o 
   2  10   8      647.39      690.06     15.72 o 
   3  10   8      412.52      501.30     21.67 o 
   4  10   8      142.17      195.05     12.69 o 
   5  10   8      318.72      412.11     17.93 o 
   6  10   8      156.93      209.47     21.82 o 
   7  10   8       32.92       51.40     15.83 o 
   8  10   8       20.52       55.18     41.54 o 
  -9  11   8       15.05       19.42     12.97 o 
  -8  11   8       46.95       49.43     11.62 o 
  -7  11   8      107.02      123.60     11.76 o 
  -6  11   8      156.34      153.89     11.96 o 
  -5  11   8      341.77      329.95     17.07 o 
  -4  11   8      280.19      272.94     13.93 o 
  -3  11   8      538.54      444.70     23.92 o 
  -2  11   8      386.46      352.21     12.90 o 
  -1  11   8      284.85      263.19     10.42 o 
   0  11   8      147.19      156.28      9.48 o 
   1  11   8       62.62       72.80      9.28 o 
   2  11   8        3.63       11.79      5.74 o 
   3  11   8        0.05        6.98      7.01 o 
   4  11   8       15.34        8.13      9.34 o 
   5  11   8        7.67       22.24      7.57 o 
   6  11   8       34.88       30.28     27.35 o 
   7  11   8       58.99       49.77     22.45 o 
  -8  12   8       10.20       11.27     11.37 o 
  -7  12   8        9.47        7.96      8.15 o 
  -6  12   8        0.12        5.40      7.60 o 
  -5  12   8        1.66       21.59      9.20 o 
  -4  12   8        0.18       20.58     12.69 o 
  -3  12   8        8.69       56.94      8.40 o 
  -2  12   8       26.18       86.64     13.43 o 
  -1  12   8       20.98       94.65      9.41 o 
   0  12   8       98.27      177.47     13.63 o 
   1  12   8      192.89      268.65     21.08 o 
   2  12   8      150.22      230.63     20.60 o 
   3  12   8      261.27      338.95     19.84 o 
   4  12   8      170.07      206.53     25.54 o 
   5  12   8       12.68       53.79     13.67 o 
   6  12   8       23.43       26.13     20.82 o 
   7  12   8        0.09       21.40     11.34 o 
  -7  13   8       14.32       20.41     15.92 o 
  -6  13   8       38.42       38.81      9.83 o 
  -5  13   8        9.78       23.30      8.60 o 
  -4  13   8       96.69       87.23     10.43 o 
  -3  13   8        5.75       24.47      7.58 o 
  -2  13   8       35.31       55.62      8.65 o 
  -1  13   8        7.06       36.28      9.59 o 
   0  13   8        5.02       19.30      8.93 o 
   1  13   8        5.82       12.53      7.57 o 
   2  13   8        7.61      -11.52      8.37 o 
   3  13   8       10.88        1.00      9.09 o 
   4  13   8        7.58        5.06     11.23 o 
   5  13   8       41.87       40.71     13.37 o 
   6  13   8       13.06       17.96     19.39 o 
  -6  14   8       32.65       30.11     12.08 o 
  -5  14   8        9.11       12.00     11.01 o 
  -4  14   8        5.62        8.96      7.16 o 
  -3  14   8        0.59       22.98      7.90 o 
  -2  14   8       13.18       67.58     11.51 o 
  -1  14   8        3.65       47.30     14.64 o 
   0  14   8        9.34       74.77     11.72 o 
   1  14   8       20.23       73.28     11.47 o 
   2  14   8       64.75       80.51     12.59 o 
   3  14   8        2.34       29.20     11.74 o 
   4  14   8       16.28       40.18     12.79 o 
   5  14   8        4.04       14.90     18.98 o 
  -5  15   8        2.02       21.41     12.31 o 
  -4  15   8        8.11       42.85     14.33 o 
  -3  15   8        4.29       11.46      8.89 o 
  -2  15   8       15.54       25.79      9.88 o 
  -1  15   8       10.26       14.73      9.03 o 
   0  15   8        4.07       13.83      8.74 o 
   1  15   8       15.19        8.52     10.31 o 
   2  15   8       36.44       27.95     10.22 o 
   3  15   8        1.06        7.96     15.72 o 
   4  15   8        1.02        1.63     15.92 o 
  -4  16   8       12.18       27.76     14.58 o 
  -3  16   8        6.63       13.14     17.04 o 
  -2  16   8        0.19       27.32     13.18 o 
  -1  16   8       31.35       41.34     13.98 o 
   0  16   8       19.96       45.06     11.73 o 
   1  16   8       18.22       56.93     39.60 o 
   2  16   8        8.53       17.70     12.91 o 
   3  16   8       21.80       58.38     21.64 o 
  -1  17   8        1.53       12.45     33.58 o 
   0  17   8        3.00        3.87     12.66 o 
 -11   1   9       10.71        5.26     10.98 o 
 -10   1   9       16.92        6.41      8.20 o 
  -9   1   9        4.96        2.12      6.73 o 
  -8   1   9       79.34       72.12      7.42 o 
  -7   1   9       50.73       65.95      9.13 o 
  -6   1   9     2190.46     2290.79     35.30 o 
  -5   1   9      674.77      703.19     11.36 o 
  -4   1   9      115.27      171.02      4.13 o 
  -3   1   9       41.21       35.85      2.50 o 
  -2   1   9      125.97      122.54      2.98 o 
  -1   1   9      133.26      126.71      2.50 o 
   0   1   9      462.15      514.93      5.42 o 
   1   1   9       39.62       56.41      1.88 o 
   2   1   9      206.89      182.77      3.18 o 
   3   1   9        0.21        6.49      1.43 o 
   4   1   9      169.45      197.94      8.42 o 
   5   1   9       35.01       29.14      4.35 o 
   6   1   9       90.05      100.00      9.10 o 
   7   1   9        4.22        7.81      6.79 o 
   8   1   9        0.06        5.54      7.25 o 
   9   1   9        1.09       11.26     12.84 o 
  10   1   9       11.37        8.48     13.45 o 
 -11   2   9        0.03       -8.14     10.40 o 
 -10   2   9        0.94      -14.68     10.10 o 
  -9   2   9       10.01        3.25      6.34 o 
  -8   2   9        3.75       16.78      6.63 o 
  -7   2   9        9.17        2.61      3.97 o 
  -6   2   9      174.27      188.21      6.53 o 
  -5   2   9      251.02      293.68      6.67 o 
  -4   2   9      361.09      473.70      6.64 o 
  -3   2   9      407.11      472.91      7.08 o 
  -2   2   9     1638.53     1758.17     16.71 o 
  -1   2   9      781.29      970.21      9.78 o 
   0   2   9     2342.52     2680.23     23.15 o 
   1   2   9      302.81      270.65      4.20 o 
   2   2   9      944.91     1015.91      9.78 o 
   3   2   9      179.03      200.26      5.88 o 
   4   2   9       16.52       18.91      4.19 o 
   5   2   9       66.35       53.01      5.23 o 
   6   2   9        1.50        6.60      5.55 o 
   7   2   9       13.68       17.59      9.93 o 
   8   2   9       20.44       13.03      7.75 o 
   9   2   9        0.41       11.00     12.97 o 
  10   2   9        0.82       -3.92     20.51 o 
 -11   3   9       14.09       -7.86     12.35 o 
 -10   3   9       70.02       67.88     20.51 o 
  -9   3   9        8.91       11.09      9.80 o 
  -8   3   9       31.44       43.38      9.12 o 
  -7   3   9       35.26       36.63      5.91 o 
  -6   3   9        3.75       15.18      4.44 o 
  -5   3   9      221.10      211.09      6.76 o 
  -4   3   9        0.05        7.93      1.74 o 
  -3   3   9      106.02      142.22      4.04 o 
  -2   3   9       30.86       48.92      2.32 o 
  -1   3   9        7.04       18.15      1.64 o 
   0   3   9     1282.84     1392.57     14.07 o 
   1   3   9       71.91       47.78      1.92 o 
   2   3   9       24.60       19.32      1.49 o 
   3   3   9      299.69      257.77      4.39 o 
   4   3   9      101.23      127.26      6.73 o 
   5   3   9      171.12      147.77      7.90 o 
   6   3   9        1.19       -2.16      6.62 o 
   7   3   9        6.26       10.13      7.07 o 
   8   3   9       10.26       13.38      8.02 o 
   9   3   9        0.44       11.41     12.69 o 
  10   3   9        0.02       -8.58     11.80 o 
 -11   4   9        0.26        7.18     17.15 o 
 -10   4   9       16.45       36.54     12.50 o 
  -9   4   9        0.27        0.56      7.79 o 
  -8   4   9       41.95       45.19      9.59 o 
  -7   4   9      150.66      187.69     16.41 o 
  -6   4   9      191.16      188.09      8.99 o 
  -5   4   9     1092.03     1134.91     18.55 o 
  -4   4   9      637.72      582.00     10.39 o 
  -3   4   9     2884.99     3192.26     29.58 o 
  -2   4   9      249.35      374.61      6.08 o 
  -1   4   9     1619.59     1828.38     16.92 o 
   0   4   9      730.34      972.29     16.70 o 
   1   4   9     1386.98     1545.29     17.10 o 
   2   4   9     1224.24     1210.11     12.00 o 
   3   4   9     1045.31      981.66     11.85 o 
   4   4   9      324.81      314.93      9.52 o 
   5   4   9      141.62      109.48      8.69 o 
   6   4   9      136.49      105.14      9.64 o 
   7   4   9        0.85        5.30      6.73 o 
   8   4   9        7.85        4.36      7.69 o 
   9   4   9        0.41       -2.24     11.81 o 
  10   4   9        1.70        6.71     14.14 o 
 -11   5   9        0.84       16.52     23.47 o 
 -10   5   9        4.32       -4.07     12.86 o 
  -9   5   9       22.81       22.49     10.11 o 
  -8   5   9       72.78       87.27     11.55 o 
  -7   5   9      142.32      140.68     12.41 o 
  -6   5   9       12.36       26.92      4.80 o 
  -5   5   9       10.24       42.41      4.65 o 
  -4   5   9       43.34       83.49      4.72 o 
  -3   5   9        2.74       43.12      2.56 o 
  -2   5   9      579.16      679.31      8.54 o 
  -1   5   9      109.06      119.50      3.36 o 
   0   5   9      498.30      479.23      6.48 o 
   1   5   9      240.00      269.96      4.97 o 
   2   5   9      450.96      445.60      6.77 o 
   3   5   9      594.83      546.24      9.85 o 
   4   5   9      719.84      592.30     14.72 o 
   5   5   9      345.08      265.17     14.03 o 
   6   5   9      137.76      100.22     17.66 o 
   7   5   9      111.30       88.90     11.15 o 
   8   5   9        4.34        0.82     12.45 o 
   9   5   9       19.24       18.18     13.78 o 
 -10   6   9        6.77        9.46     11.81 o 
  -9   6   9      342.13      309.99     19.69 o 
  -8   6   9       29.23       29.84     10.14 o 
  -7   6   9      498.03      512.61     21.02 o 
  -6   6   9      376.47      369.97     14.05 o 
  -5   6   9     1128.42     1235.79     22.37 o 
  -4   6   9     1533.44     1578.77     22.75 o 
  -3   6   9     2723.00     2940.07     40.24 o 
  -2   6   9     2668.39     2881.63     27.42 o 
  -1   6   9     1922.03     2184.38     21.36 o 
   0   6   9     3896.06     3983.07     35.23 o 
   1   6   9      943.76     1019.14     11.55 o 
   2   6   9     2417.21     2472.52     24.78 o 
   3   6   9      133.85      138.52      5.31 o 
   4   6   9     1398.39     1212.53     22.04 o 
   5   6   9      249.37      199.38     11.70 o 
   6   6   9      100.19       74.01     12.02 o 
   7   6   9       11.87       -1.66      6.40 o 
   8   6   9       17.85        7.04     10.16 o 
   9   6   9        6.23        3.25     14.09 o 
 -10   7   9        8.66        4.76     12.21 o 
  -9   7   9       78.78       75.31     12.61 o 
  -8   7   9       33.66       27.42      8.73 o 
  -7   7   9      117.57      100.12     11.48 o 
  -6   7   9       63.72       74.26      7.96 o 
  -5   7   9       10.85       30.83      6.45 o 
  -4   7   9        7.88       26.79      5.08 o 
  -3   7   9       13.37       49.13      4.14 o 
  -2   7   9       15.00       33.33      3.34 o 
  -1   7   9      148.51      171.08      4.94 o 
   0   7   9      283.01      286.91      6.17 o 
   1   7   9     1470.62     1408.18     15.47 o 
   2   7   9      498.20      445.01      7.56 o 
   3   7   9     1870.54     1752.04     25.58 o 
   4   7   9      443.17      379.89     12.51 o 
   5   7   9      481.48      407.65     15.37 o 
   6   7   9      173.49      146.45     14.58 o 
   7   7   9      100.54      101.72     18.15 o 
   8   7   9       43.92       37.35     15.27 o 
   9   7   9       29.88       20.39     14.99 o 
 -10   8   9       52.36       46.91     15.20 o 
  -9   8   9      409.03      434.39     23.48 o 
  -8   8   9       76.13       47.00     10.62 o 
  -7   8   9      831.81      783.43     42.49 o 
  -6   8   9      524.62      519.90     17.62 o 
  -5   8   9     1172.35     1222.69     25.30 o 
  -4   8   9     2198.84     2276.11     44.48 o 
  -3   8   9     3579.21     3866.11     57.16 o 
  -2   8   9     4030.65     4269.60     53.64 o 
  -1   8   9     6077.05     6259.10     75.95 o 
   0   8   9     3084.37     3273.50     40.95 o 
   1   8   9     1517.64     1484.21     20.24 o 
   2   8   9     2405.59     2163.18     25.88 o 
   3   8   9      815.70      688.65     15.00 o 
   4   8   9      466.53      376.65     12.78 o 
   5   8   9      162.50      139.24     12.74 o 
   6   8   9      181.23      150.43     17.82 o 
   7   8   9       86.97       70.55     15.99 o 
   8   8   9        3.35       -0.80     12.14 o 
   9   8   9        0.32       10.27     15.30 o 
 -10   9   9       16.74       10.81     21.94 o 
  -9   9   9       35.36       51.08     11.48 o 
  -8   9   9       38.26       28.95     13.56 o 
  -7   9   9       56.65       49.25      9.97 o 
  -6   9   9       20.10       20.89      7.66 o 
  -5   9   9        8.13       13.34      5.69 o 
  -4   9   9       21.61       33.25      6.49 o 
  -3   9   9       20.57       12.77      3.94 o 
  -2   9   9       13.28       32.19      4.10 o 
  -1   9   9       79.76       81.93      5.17 o 
   0   9   9      291.57      329.89      8.63 o 
   1   9   9      794.85      754.02     13.31 o 
   2   9   9     1057.26     1060.51     20.42 o 
   3   9   9      766.87      728.89     16.96 o 
   4   9   9      478.41      464.33     15.63 o 
   5   9   9      282.32      267.49     18.03 o 
   6   9   9      318.32      300.04     40.17 o 
   7   9   9       56.86       41.92     15.49 o 
   8   9   9       80.05      123.69     20.99 o 
  -9  10   9       29.29       45.08     14.02 o 
  -8  10   9      184.29      161.33     15.92 o 
  -7  10   9      283.51      281.42     18.17 o 
  -6  10   9      739.51      660.11     31.46 o 
  -5  10   9     1761.47     1692.67     62.53 o 
  -4  10   9     1672.24     1588.56     35.68 o 
  -3  10   9     4197.65     4147.26     74.69 o 
  -2  10   9     2958.47     2943.69     40.60 o 
  -1  10   9     3216.11     3191.04     45.91 o 
   0  10   9     3394.55     3360.51     44.84 o 
   1  10   9     2205.99     2124.76     31.10 o 
   2  10   9     1568.70     1484.99     26.76 o 
   3  10   9     1134.21     1035.47     32.94 o 
   4  10   9      689.88      608.93     18.78 o 
   5  10   9      364.48      322.85     20.03 o 
   6  10   9       90.02       57.46     16.13 o 
   7  10   9        6.29       41.13     15.65 o 
   8  10   9       32.53       57.10     21.53 o 
  -9  11   9       42.54       69.84     15.71 o 
  -8  11   9       44.71       48.24     13.98 o 
  -7  11   9      145.69      147.69     15.99 o 
  -6  11   9       44.01       69.04     15.41 o 
  -5  11   9       34.75       41.90      8.66 o 
  -4  11   9        7.54       10.55      6.00 o 
  -3  11   9       15.69       17.57      6.09 o 
  -2  11   9       31.71       31.42      5.89 o 
  -1  11   9      154.04      177.22     13.55 o 
   0  11   9      265.38      304.90     12.45 o 
   1  11   9      354.18      400.14     13.93 o 
   2  11   9      286.84      334.42     22.18 o 
   3  11   9      744.04      794.28     29.01 o 
   4  11   9      421.64      410.10     21.29 o 
   5  11   9      374.83      423.54     42.46 o 
   6  11   9      128.03      185.11     26.53 o 
   7  11   9      162.17      195.94     23.45 o 
  -8  12   9       83.60      109.81     24.70 o 
  -7  12   9      155.69      178.58     19.88 o 
  -6  12   9      309.34      310.16     18.49 o 
  -5  12   9      706.30      693.29     25.78 o 
  -4  12   9     1208.09     1128.47     29.94 o 
  -3  12   9     1451.55     1360.98     33.20 o 
  -2  12   9     1956.36     1873.25     41.13 o 
  -1  12   9     1800.09     1741.21     50.73 o 
   0  12   9     1642.78     1623.64     37.28 o 
   1  12   9     1896.39     1764.70     45.83 o 
   2  12   9     1029.07      959.25     31.80 o 
   3  12   9     1036.65      910.51     31.93 o 
   4  12   9      417.40      325.67     24.23 o 
   5  12   9      118.78      140.23     29.39 o 
   6  12   9      121.16       51.64     23.68 o 
   7  12   9        4.24       -9.39     18.78 o 
  -7  13   9      103.80       70.42     20.62 o 
  -6  13   9       87.41      120.67     13.42 o 
  -5  13   9       73.03      101.15     12.48 o 
  -4  13   9       10.71       10.13      7.30 o 
  -3  13   9       14.87       18.04      7.26 o 
  -2  13   9        3.32        1.74      6.26 o 
  -1  13   9       85.03      138.64     11.86 o 
   0  13   9      109.16      153.01     13.75 o 
   1  13   9      353.85      420.14     20.20 o 
   2  13   9      236.89      285.59     24.03 o 
   3  13   9      338.19      352.73     25.19 o 
   4  13   9      233.93      263.78     23.40 o 
   5  13   9      215.16      225.55     34.50 o 
   6  13   9      136.28       97.57     28.37 o 
  -6  14   9      153.67      165.95     26.33 o 
  -5  14   9      232.16      264.18     21.69 o 
  -4  14   9      293.08      278.25     16.36 o 
  -3  14   9      796.58      821.22     26.21 o 
  -2  14   9      709.79      681.78     27.36 o 
  -1  14   9     1362.96     1314.82     40.17 o 
   0  14   9     1217.48     1181.85     39.89 o 
   1  14   9      944.26      771.82     87.67 o 
   2  14   9      624.62      521.14     30.74 o 
   3  14   9      325.19      325.58     25.55 o 
   4  14   9      164.95      115.45     25.82 o 
   5  14   9      102.95       46.13     22.45 o 
  -5  15   9       35.28       42.40     13.36 o 
  -4  15   9      137.19      154.51     21.30 o 
  -3  15   9        0.11        0.42      8.47 o 
  -2  15   9        0.06        3.88      8.75 o 
  -1  15   9       22.05       27.08      9.77 o 
   0  15   9       24.76       34.40     10.77 o 
   1  15   9      124.29      121.38     43.17 o 
   2  15   9       44.77       60.11     12.02 o 
   3  15   9      139.07      184.11     31.43 o 
   4  15   9       84.83      136.35     29.80 o 
  -4  16   9      221.45      235.05     43.17 o 
  -3  16   9      292.49      252.21     25.34 o 
  -2  16   9      386.19      374.57     29.87 o 
  -1  16   9      621.23      568.52     33.60 o 
   0  16   9      509.39      480.79     26.38 o 
   1  16   9      394.89      358.53     31.64 o 
   2  16   9      392.89      443.34     46.13 o 
   3  16   9      168.99      180.03     32.86 o 
 -11   0  10       13.64        2.86     14.29 o 
  -9   0  10      389.71      387.87     22.34 o 
  -8   0  10     1134.08     1146.24     38.60 o 
  -7   0  10     2217.30     2169.34     49.63 o 
  -6   0  10     7939.97     7994.15    150.17 o 
  -5   0  10     3291.26     3064.86     44.58 o 
  -4   0  10     6633.69     6964.01     76.71 o 
  -3   0  10     9815.38     9587.81    117.64 o 
  -2   0  10     9266.46     9188.69    100.61 o 
  -1   0  10     9841.92     9542.07    100.37 o 
   0   0  10     4705.56     4870.90     51.46 o 
   1   0  10     3522.35     3513.14     42.03 o 
   2   0  10     1284.76     1298.39     20.04 o 
   3   0  10      237.85      241.29      6.89 o 
   4   0  10       27.99       37.90      8.69 o 
   5   0  10        1.46       10.52     10.64 o 
   6   0  10        2.21       -2.67     12.65 o 
   7   0  10       15.52       25.55     11.38 o 
   8   0  10       52.25       54.84     15.31 o 
   9   0  10        9.22       10.41     17.96 o 
  10   0  10       19.09        5.72     20.41 o 
 -11   1  10        0.83        8.16     14.08 o 
 -10   1  10       10.00        1.29      7.89 o 
  -9   1  10        1.84        7.27      7.16 o 
  -8   1  10       35.21       22.60      6.57 o 
  -7   1  10       28.63       45.75      7.04 o 
  -6   1  10      542.99      565.11     13.02 o 
  -5   1  10      809.89      936.13     13.78 o 
  -4   1  10     1028.40     1034.55     10.86 o 
  -3   1  10     4205.51     4566.66     41.97 o 
  -2   1  10    15231.21    15874.47    125.67 o 
  -1   1  10     7862.63     8200.75     60.11 o 
   0   1  10    18007.27    18059.40    119.08 o 
   1   1  10     9494.79     9197.24     68.67 o 
   2   1  10    10900.53    10156.75     78.82 o 
   3   1  10     7268.01     6846.81     62.19 o 
   4   1  10     8331.48     7732.74    135.31 o 
   5   1  10     2755.46     2493.86     36.07 o 
   6   1  10     2934.78     2747.69     50.50 o 
   7   1  10      587.43      513.55     20.81 o 
   8   1  10      133.36      123.09     13.12 o 
   9   1  10      141.45      147.49     21.70 o 
  10   1  10        0.15        3.00     14.70 o 
 -11   2  10       27.91       38.35     15.51 o 
 -10   2  10       63.56       43.74     12.94 o 
  -9   2  10      263.16      299.97     15.01 o 
  -8   2  10     2015.76     2087.54     50.26 o 
  -7   2  10      816.86      785.71     21.40 o 
  -6   2  10     3381.38     3374.51     45.46 o 
  -5   2  10     3182.75     2945.64     39.14 o 
  -4   2  10     6181.90     5816.25     52.53 o 
  -3   2  10     7253.28     6978.70     67.13 o 
  -2   2  10     8341.75     8033.42     65.13 o 
  -1   2  10     9287.30     9061.52     73.32 o 
   0   2  10     9547.17     9505.87     66.41 o 
   1   2  10     3262.36     3224.80     26.33 o 
   2   2  10      791.36      851.16      8.69 o 
   3   2  10      364.78      340.75      5.71 o 
   4   2  10       56.07       57.07      5.18 o 
   5   2  10       19.34       17.20      4.32 o 
   6   2  10       24.87       22.53      8.34 o 
   7   2  10        4.46        5.06      6.88 o 
   8   2  10       11.70        7.73      7.30 o 
   9   2  10       32.70       58.15     16.74 o 
  10   2  10       39.82       73.91     18.33 o 
 -11   3  10       13.02       39.92     13.93 o 
 -10   3  10       39.94       55.39     19.39 o 
  -9   3  10        5.69        2.57      7.33 o 
  -8   3  10       45.05       60.08      8.10 o 
  -7   3  10       83.25       94.57      8.44 o 
  -6   3  10      197.76      202.45     10.73 o 
  -5   3  10     1203.71     1330.74     22.62 o 
  -4   3  10     1551.49     1740.67     19.85 o 
  -3   3  10     4749.33     4927.86     47.21 o 
  -2   3  10     6200.42     6112.97     52.04 o 
  -1   3  10    10972.98    11425.89     91.44 o 
   0   3  10     8557.11     8366.47     68.38 o 
   1   3  10    10295.40     9896.04     77.61 o 
   2   3  10     9932.45     9342.92     70.39 o 
   3   3  10     4682.93     4513.02     44.53 o 
   4   3  10     5472.69     4887.59     67.82 o 
   5   3  10     1317.16     1225.05     27.50 o 
   6   3  10     1025.98      975.20     24.93 o 
   7   3  10      262.34      284.33     16.61 o 
   8   3  10      166.56      178.04     15.02 o 
   9   3  10       44.17       49.84     15.44 o 
  10   3  10       35.87       61.12     23.88 o 
 -11   4  10       22.51       24.48     13.48 o 
 -10   4  10       51.18       53.31     14.55 o 
  -9   4  10      210.59      248.89     17.35 o 
  -8   4  10      263.71      294.63     17.17 o 
  -7   4  10      889.17      807.41     23.27 o 
  -6   4  10      969.84      916.71     20.19 o 
  -5   4  10     2935.12     2724.72     40.99 o 
  -4   4  10     2784.50     2575.43     35.27 o 
  -3   4  10     4289.44     4036.46     37.91 o 
  -2   4  10     9625.39     9350.85     77.34 o 
  -1   4  10     4542.86     4387.58     35.90 o 
   0   4  10     5353.84     5159.76     44.50 o 
   1   4  10     1951.29     1888.49     18.13 o 
   2   4  10      273.17      283.61      4.80 o 
   3   4  10      249.55      236.10      6.21 o 
   4   4  10        1.08       10.40      4.35 o 
   5   4  10       49.20       73.64      8.18 o 
   6   4  10        3.78       10.43      6.18 o 
   7   4  10       85.89       82.97     11.48 o 
   8   4  10       19.51       24.42     20.41 o 
   9   4  10       12.92       -1.67     12.47 o 
 -11   5  10        0.52        8.72     11.76 o 
 -10   5  10        0.32       19.02     11.61 o 
  -9   5  10        1.95        1.82      8.38 o 
  -8   5  10       21.70       25.35      8.32 o 
  -7   5  10       53.72       65.99      9.73 o 
  -6   5  10      170.67      157.95     11.83 o 
  -5   5  10     1092.50     1039.09     19.52 o 
  -4   5  10     1160.87     1042.92     17.48 o 
  -3   5  10     3894.62     3891.18     43.56 o 
  -2   5  10     3511.08     3238.78     29.15 o 
  -1   5  10     5129.08     4979.87     43.40 o 
   0   5  10     5900.87     5741.59     45.32 o 
   1   5  10     3478.50     3413.89     31.71 o 
   2   5  10     5411.64     4984.79     47.26 o 
   3   5  10     2862.16     2700.24     36.08 o 
   4   5  10     1605.69     1563.36     31.91 o 
   5   5  10      802.51      834.53     24.68 o 
   6   5  10      547.88      568.01     18.79 o 
   7   5  10      178.19      217.97     15.54 o 
   8   5  10       83.58      130.63     22.45 o 
   9   5  10        8.96       12.65     13.94 o 
 -10   6  10       19.22       31.55     10.54 o 
  -9   6  10       36.82       48.92     22.45 o 
  -8   6  10      284.95      320.75     24.89 o 
  -7   6  10      169.78      154.89     13.01 o 
  -6   6  10     1215.40     1132.08     32.35 o 
  -5   6  10     1421.23     1294.87     29.02 o 
  -4   6  10     2490.56     2320.80     36.21 o 
  -3   6  10     3216.79     2905.28     39.98 o 
  -2   6  10     2546.77     2338.33     25.55 o 
  -1   6  10      966.60      906.64     11.36 o 
   0   6  10     1643.84     1469.78     15.21 o 
   1   6  10      137.61      121.36      4.17 o 
   2   6  10      668.35      611.35      9.43 o 
   3   6  10       15.26       11.93      3.27 o 
   4   6  10        5.88       14.36      4.74 o 
   5   6  10        8.44       12.64      6.51 o 
   6   6  10       57.23       45.76      9.15 o 
   7   6  10       38.66       35.94      8.36 o 
   8   6  10       88.69       96.59     14.87 o 
   9   6  10        3.83        8.56     10.68 o 
 -10   7  10        0.31        8.73     10.02 o 
  -9   7  10       34.89       35.72     14.43 o 
  -8   7  10        0.23        3.68      7.40 o 
  -7   7  10       30.83       27.22      7.99 o 
  -6   7  10       29.85       22.45      7.08 o 
  -5   7  10      156.04      135.88      9.74 o 
  -4   7  10      445.70      355.65     11.51 o 
  -3   7  10      851.37      719.08     14.02 o 
  -2   7  10     1458.61     1305.07     19.79 o 
  -1   7  10     1500.53     1385.53     17.83 o 
   0   7  10     2710.19     2440.03     26.14 o 
   1   7  10     2770.41     2731.06     28.38 o 
   2   7  10     1299.98     1425.32     18.96 o 
   3   7  10      879.05     1036.12     20.31 o 
   4   7  10     1197.15     1233.07     30.50 o 
   5   7  10      624.84      686.10     24.22 o 
   6   7  10      207.82      253.15     15.59 o 
   7   7  10       89.09      108.09     11.36 o 
   8   7  10       49.42       80.78     17.96 o 
   9   7  10       10.10        8.35     14.42 o 
 -10   8  10       11.85       11.83     11.22 o 
  -9   8  10      122.76      168.20     18.52 o 
  -8   8  10       35.27       23.51      9.10 o 
  -7   8  10      420.80      426.05     20.00 o 
  -6   8  10      351.14      333.80     20.09 o 
  -5   8  10      591.02      503.94     16.46 o 
  -4   8  10      978.81      850.75     22.03 o 
  -3   8  10      442.29      391.59     11.14 o 
  -2   8  10     1008.84      940.75     15.05 o 
  -1   8  10      248.16      257.07      8.45 o 
   0   8  10      281.56      264.25      7.67 o 
   1   8  10      253.74      254.03      8.05 o 
   2   8  10       61.34       52.39      5.88 o 
   3   8  10       15.22        9.58      4.08 o 
   4   8  10       31.35       38.15      6.30 o 
   5   8  10        4.85        5.96      6.34 o 
   6   8  10       36.44       64.11     10.33 o 
   7   8  10        1.34       -3.61     11.61 o 
   8   8  10       18.66       53.96     16.91 o 
  -9   9  10        0.05        7.45     14.27 o 
  -8   9  10        0.85        4.56     11.72 o 
  -7   9  10       14.79       11.72     10.56 o 
  -6   9  10       10.79       13.65      7.41 o 
  -5   9  10        0.22       10.64      6.16 o 
  -4   9  10      133.48      142.98      9.79 o 
  -3   9  10        5.96       34.07      5.24 o 
  -2   9  10      726.15      701.88     13.70 o 
  -1   9  10      552.67      526.44     11.70 o 
   0   9  10      959.97     1010.47     17.70 o 
   1   9  10      974.99     1018.28     16.39 o 
   2   9  10     1189.56     1280.46     23.59 o 
   3   9  10      839.80      860.48     21.98 o 
   4   9  10      261.19      335.38     12.90 o 
   5   9  10       77.16      119.81     11.83 o 
   6   9  10      153.76      194.66     17.52 o 
   7   9  10       67.03      103.75     26.23 o 
   8   9  10        3.69        9.28     13.42 o 
  -9  10  10       11.95       22.80     12.76 o 
  -8  10  10       57.02       63.49     18.77 o 
  -7  10  10       31.43       19.95     14.08 o 
  -6  10  10      219.28      195.19     18.28 o 
  -5  10  10       19.84       35.55      8.20 o 
  -4  10  10      431.42      408.41     29.20 o 
  -3  10  10       10.84       56.49      7.75 o 
  -2  10  10      370.53      338.81     10.46 o 
  -1  10  10      254.02      248.32      9.02 o 
   0  10  10      311.09      290.26      9.12 o 
   1  10  10      104.79       98.18      6.39 o 
   2  10  10       17.45       17.65      5.63 o 
   3  10  10        0.64       -1.39      6.34 o 
   4  10  10        6.41        4.57      6.37 o 
   5  10  10       13.17       16.09      9.62 o 
   6  10  10       27.34       38.15     14.54 o 
   7  10  10       17.32       35.52     15.44 o 
   8  10  10        1.70       14.04     31.23 o 
  -8  11  10       18.90       15.30     19.08 o 
  -7  11  10        6.11       -1.42      8.48 o 
  -6  11  10        0.34        2.93     16.33 o 
  -5  11  10        9.86        6.34      6.86 o 
  -4  11  10       13.93       21.29      6.91 o 
  -3  11  10       41.98       54.69      8.01 o 
  -2  11  10       60.96       86.30      8.03 o 
  -1  11  10      279.82      319.72     16.56 o 
   0  11  10      221.06      261.61     11.91 o 
   1  11  10      272.95      340.53     13.09 o 
   2  11  10      196.57      289.67     15.34 o 
   3  11  10       85.13      144.19     14.31 o 
   4  11  10      112.39      157.30     14.91 o 
   5  11  10      117.46      139.61     29.19 o 
   6  11  10        0.99       -3.59     11.68 o 
   7  11  10       31.37       59.74     25.21 o 
  -8  12  10        0.80       -0.41     13.47 o 
  -7  12  10       21.79       28.17     15.10 o 
  -6  12  10        6.16       20.17     10.81 o 
  -5  12  10      131.65      143.87     13.45 o 
  -4  12  10       78.34       94.38     11.58 o 
  -3  12  10      191.61      192.23     13.38 o 
  -2  12  10      158.71      168.93     13.75 o 
  -1  12  10      126.15      157.19     13.23 o 
   0  12  10      117.42      126.54     10.86 o 
   1  12  10       60.58       70.77     10.54 o 
   2  12  10       46.64       46.45     12.76 o 
   3  12  10        5.97       15.63     10.08 o 
   4  12  10        0.87        1.77      9.66 o 
   5  12  10        6.62       31.84     21.02 o 
   6  12  10        0.14      -23.47     15.51 o 
  -7  13  10       44.81       45.93     18.37 o 
  -6  13  10       41.71       20.82     15.51 o 
  -5  13  10       23.43       22.94      8.69 o 
  -4  13  10        2.09       18.43      7.34 o 
  -3  13  10        2.75        7.10      6.96 o 
  -2  13  10       37.15       57.89      8.85 o 
  -1  13  10        0.06       30.95      7.86 o 
   0  13  10        7.51       79.59     11.94 o 
   1  13  10        1.88       14.69     10.31 o 
   2  13  10        0.25       23.27     16.53 o 
   3  13  10       28.70       52.90     16.02 o 
   4  13  10        5.72       18.86     12.18 o 
   5  13  10       34.85       39.19     20.82 o 
   6  13  10       12.21       50.21     22.66 o 
  -6  14  10       22.50        3.06     14.90 o 
  -5  14  10       25.63       21.51     11.77 o 
  -4  14  10        1.49       22.81      8.23 o 
  -3  14  10       91.00       85.55     11.19 o 
  -2  14  10       94.05      125.05     17.32 o 
  -1  14  10       36.42       47.40     10.66 o 
   0  14  10      106.38       87.57     19.67 o 
   1  14  10        2.72        8.58     11.53 o 
   2  14  10        8.69       24.29     17.96 o 
   3  14  10        0.00      -11.59      9.17 o 
   4  14  10        2.52        5.06     12.45 o 
   5  14  10        2.77       40.41     21.02 o 
  -5  15  10       53.85       62.66     20.21 o 
  -4  15  10       49.46       51.82     20.55 o 
  -3  15  10        9.48       21.16     12.35 o 
  -2  15  10       41.45       86.06     13.44 o 
  -1  15  10        5.72       21.32      9.71 o 
   0  15  10       18.95       24.64      9.51 o 
   1  15  10        0.02       11.89     11.44 o 
   2  15  10       10.98       21.23     17.35 o 
   3  15  10        8.29       25.11     18.17 o 
   4  15  10        2.60       54.09     22.25 o 
  -4  16  10        0.05        7.75     12.65 o 
  -3  16  10        0.32       12.55     12.41 o 
  -2  16  10        2.39        2.86     12.00 o 
  -1  16  10       33.68       48.99     15.27 o 
   0  16  10        4.36        6.83     11.97 o 
   1  16  10        3.98        4.88     24.49 o 
   2  16  10        3.85       11.43     16.94 o 
 -11   1  11        0.67       -1.63     14.90 o 
 -10   1  11        0.03        0.01      7.83 o 
  -9   1  11       36.55       47.67      9.98 o 
  -8   1  11       67.01       81.35      8.09 o 
  -7   1  11       23.34       19.93      5.12 o 
  -6   1  11        8.79        9.13      3.80 o 
  -5   1  11      139.42      126.92      5.78 o 
  -4   1  11      126.58      136.44      3.97 o 
  -3   1  11       42.28       54.72      2.74 o 
  -2   1  11      120.86      137.58      3.18 o 
  -1   1  11      317.01      342.73      4.95 o 
   0   1  11       21.93       45.26      1.99 o 
   1   1  11      256.17      274.42      4.88 o 
   2   1  11      127.60      127.04      3.25 o 
   3   1  11       25.19       32.15      3.65 o 
   4   1  11      196.56      192.42      7.93 o 
   5   1  11        0.09       13.22      5.09 o 
   6   1  11        1.64        7.99      5.18 o 
   7   1  11        3.35       -1.64      6.74 o 
   8   1  11        3.19       11.41      9.82 o 
   9   1  11        1.76        5.93     12.90 o 
  10   1  11        1.41       22.71     15.58 o 
 -11   2  11       41.37       29.01     18.17 o 
 -10   2  11        6.22        6.40     10.44 o 
  -9   2  11       15.58       22.60      7.32 o 
  -8   2  11      971.22      958.51     25.78 o 
  -7   2  11        2.80        1.55      6.66 o 
  -6   2  11      528.95      517.70     13.85 o 
  -5   2  11        0.47       14.33      4.62 o 
  -4   2  11       11.80        9.97      2.40 o 
  -3   2  11        0.01        2.24      1.71 o 
  -2   2  11       12.67       19.81      1.67 o 
  -1   2  11      135.02      142.42      3.41 o 
   0   2  11       41.74       44.63      1.99 o 
   1   2  11      179.53      172.18      3.27 o 
   2   2  11     1046.30     1007.23      9.55 o 
   3   2  11       53.11       50.25      4.06 o 
   4   2  11     1223.08     1134.99     21.26 o 
   5   2  11       35.65       25.56      7.58 o 
   6   2  11       89.66       93.09      9.27 o 
   7   2  11       51.09       35.59      8.91 o 
   8   2  11        0.24        4.76     11.23 o 
   9   2  11        2.09      -13.35     11.10 o 
 -11   3  11       15.60       -3.95     11.30 o 
 -10   3  11       90.52       97.56     13.58 o 
  -9   3  11       32.54       35.52      9.60 o 
  -8   3  11      133.88      118.77     10.21 o 
  -7   3  11       54.32       46.23      7.10 o 
  -6   3  11      510.66      522.25     13.85 o 
  -5   3  11      219.59      263.58      9.41 o 
  -4   3  11      784.81      864.34     20.59 o 
  -3   3  11     1003.29     1139.75     13.84 o 
  -2   3  11     2424.47     2629.79     24.42 o 
  -1   3  11     1313.67     1575.62     19.47 o 
   0   3  11     1182.99     1254.72     12.74 o 
   1   3  11      783.60      857.13     10.67 o 
   2   3  11      588.79      589.88      7.60 o 
   3   3  11      511.05      426.28      9.99 o 
   4   3  11      257.78      219.81      9.13 o 
   5   3  11      225.60      201.54     11.45 o 
   6   3  11        8.99        2.25      5.70 o 
   7   3  11       40.12       33.54      9.09 o 
   8   3  11        1.90       20.16     14.90 o 
   9   3  11        0.19        3.00     13.22 o 
 -11   4  11        8.49        0.37     11.53 o 
 -10   4  11       11.08       25.96      9.72 o 
  -9   4  11       41.43       28.26      9.57 o 
  -8   4  11       15.85       15.72      7.61 o 
  -7   4  11      184.64      164.26     10.53 o 
  -6   4  11       64.05       52.57      5.76 o 
  -5   4  11      350.38      370.35     11.54 o 
  -4   4  11       44.26       64.11      6.23 o 
  -3   4  11       14.47       39.24      2.37 o 
  -2   4  11      271.70      272.46      4.64 o 
  -1   4  11      426.27      456.52      6.13 o 
   0   4  11       93.05      111.65      3.82 o 
   1   4  11      206.29      200.74      4.14 o 
   2   4  11      740.09      659.92      9.34 o 
   3   4  11      180.15      140.60      7.20 o 
   4   4  11      207.53      199.05      9.74 o 
   5   4  11      142.69      114.68      9.53 o 
   6   4  11      148.03      134.40     10.97 o 
   7   4  11       64.56       47.03      9.67 o 
   8   4  11       69.60       75.91     17.17 o 
   9   4  11        6.14       15.77     23.27 o 
 -11   5  11        0.39        0.30     11.13 o 
 -10   5  11        8.91        8.84      9.46 o 
  -9   5  11       49.84       46.48     10.51 o 
  -8   5  11      124.16      130.87     14.95 o 
  -7   5  11      231.29      247.23     15.41 o 
  -6   5  11      577.11      603.84     24.83 o 
  -5   5  11      382.66      419.61     15.31 o 
  -4   5  11     3174.04     3414.64     54.92 o 
  -3   5  11     2425.74     2621.90     38.77 o 
  -2   5  11     4348.88     4754.96     41.42 o 
  -1   5  11     4907.74     5133.00     46.00 o 
   0   5  11     2319.37     2446.19     21.10 o 
   1   5  11     3526.96     3358.56     30.21 o 
   2   5  11     1083.94      978.47     14.00 o 
   3   5  11      949.18      835.14     15.59 o 
   4   5  11      351.67      286.07     12.25 o 
   5   5  11      323.72      302.06     16.12 o 
   6   5  11      126.00       83.29      9.62 o 
   7   5  11       69.49       52.89     10.09 o 
   8   5  11        3.08       14.06     12.74 o 
   9   5  11        0.06        3.27     13.90 o 
 -10   6  11        3.05        9.73     11.32 o 
  -9   6  11        1.09        7.98      8.62 o 
  -8   6  11       17.73       11.76      7.93 o 
  -7   6  11       23.17       26.09      7.98 o 
  -6   6  11      122.35      131.64     15.39 o 
  -5   6  11       72.08       89.51      9.40 o 
  -4   6  11      130.89      142.00      6.89 o 
  -3   6  11        2.28       21.30      3.37 o 
  -2   6  11        1.00       20.66      2.65 o 
  -1   6  11        0.44       33.19      2.75 o 
   0   6  11      370.02      355.46      6.17 o 
   1   6  11      133.61      147.85      6.14 o 
   2   6  11       85.19       98.98      4.99 o 
   3   6  11       51.95       70.47      5.98 o 
   4   6  11      328.45      296.39     13.13 o 
   5   6  11      210.27      171.65     14.41 o 
   6   6  11      140.77      132.89     11.21 o 
   7   6  11       39.94       34.37      8.56 o 
   8   6  11       75.02       68.54     14.18 o 
   9   6  11       29.24       23.08     12.53 o 
 -10   7  11       74.62       98.82     17.83 o 
  -9   7  11       78.75       83.50     14.00 o 
  -8   7  11      336.78      307.42     18.89 o 
  -7   7  11      179.14      154.14     13.47 o 
  -6   7  11      621.51      581.13     22.07 o 
  -5   7  11     1394.93     1304.89     42.73 o 
  -4   7  11     1208.91     1193.71     26.75 o 
  -3   7  11     2352.80     2424.32     34.99 o 
  -2   7  11     2688.69     2874.80     37.82 o 
  -1   7  11     4707.65     5020.21     58.17 o 
   0   7  11     2564.55     2738.71     30.23 o 
   1   7  11     5263.96     5118.96     53.95 o 
   2   7  11     1330.28     1330.66     20.29 o 
   3   7  11     1946.38     1652.00     29.45 o 
   4   7  11      405.51      334.00     15.98 o 
   5   7  11      288.54      198.61     12.18 o 
   6   7  11      123.50       81.31     11.32 o 
   7   7  11       21.79       16.17     10.38 o 
   8   7  11       30.46       16.14     11.53 o 
   9   7  11        2.53        7.90     13.97 o 
 -10   8  11       17.20       45.74     14.12 o 
  -9   8  11       16.08        6.22      8.56 o 
  -8   8  11       83.97      105.54     13.07 o 
  -7   8  11      115.70      100.93     12.08 o 
  -6   8  11      101.95      105.40     11.62 o 
  -5   8  11      149.58      197.95     36.64 o 
  -4   8  11       41.83       48.66      6.70 o 
  -3   8  11       11.38       34.97      4.59 o 
  -2   8  11       10.93       23.32      3.35 o 
  -1   8  11       84.36      125.59      5.91 o 
   0   8  11        5.71       31.74      5.12 o 
   1   8  11        8.83       14.71      3.16 o 
   2   8  11      505.19      497.91     15.28 o 
   3   8  11      365.90      352.96     11.59 o 
   4   8  11      170.31      160.87      9.55 o 
   5   8  11      274.70      276.31     15.30 o 
   6   8  11      170.84      140.62     14.52 o 
   7   8  11       90.86       92.10     14.60 o 
   8   8  11       13.74       21.19     14.12 o 
  -9   9  11       13.16        3.41     11.21 o 
  -8   9  11       63.75       52.39     11.71 o 
  -7   9  11      165.87      166.16     14.53 o 
  -6   9  11      424.55      396.05     23.19 o 
  -5   9  11      437.18      384.73     21.78 o 
  -4   9  11     1408.45     1426.59     32.64 o 
  -3   9  11      796.94      850.43     19.99 o 
  -2   9  11     2286.38     2325.47     35.33 o 
  -1   9  11     2861.09     2852.28     39.00 o 
   0   9  11     2800.46     2707.79     42.50 o 
   1   9  11     2595.46     2417.34     32.48 o 
   2   9  11     1409.41     1286.28     26.31 o 
   3   9  11      994.12      788.94     24.18 o 
   4   9  11      757.89      636.84     17.80 o 
   5   9  11      235.28      222.79     14.01 o 
   6   9  11       86.56       90.91     17.16 o 
   7   9  11      175.52      202.66     23.66 o 
   8   9  11        7.55       24.39     15.47 o 
  -9  10  11       20.45       19.91     12.40 o 
  -8  10  11       61.46       80.55     14.98 o 
  -7  10  11      115.07      115.00     15.92 o 
  -6  10  11      103.24       93.38     14.41 o 
  -5  10  11      332.01      339.72     21.70 o 
  -4  10  11       29.75       35.18      7.06 o 
  -3  10  11       81.16      128.50     10.01 o 
  -2  10  11        4.31        3.08      5.16 o 
  -1  10  11        2.36        5.39      3.66 o 
   0  10  11      152.44      172.13      8.79 o 
   1  10  11      183.60      236.53      8.91 o 
   2  10  11      140.82      163.59     10.54 o 
   3  10  11      165.11      172.66     17.32 o 
   4  10  11      312.19      332.55     15.03 o 
   5  10  11      254.90      280.11     19.59 o 
   6  10  11       53.12       35.34     15.08 o 
   7  10  11       63.92       69.37     18.05 o 
  -8  11  11       88.55       73.69     20.21 o 
  -7  11  11       89.93       74.79     14.07 o 
  -6  11  11      308.49      276.96     22.08 o 
  -5  11  11      284.68      270.64     32.66 o 
  -4  11  11      901.88      876.59     38.18 o 
  -3  11  11     1408.59     1329.31     36.33 o 
  -2  11  11     1797.49     1750.10     34.90 o 
  -1  11  11     2097.25     2056.07     43.48 o 
   0  11  11     1738.68     1712.43     43.06 o 
   1  11  11     1289.86     1194.18     30.56 o 
   2  11  11     1242.23     1099.02     30.01 o 
   3  11  11      476.93      430.47     21.68 o 
   4  11  11      248.37      201.93     14.42 o 
   5  11  11      524.51      546.01     46.95 o 
   6  11  11      104.45       35.31     20.41 o 
   7  11  11       94.47      116.99     20.06 o 
  -8  12  11       35.09       20.82     17.76 o 
  -7  12  11        8.39       39.80     17.96 o 
  -6  12  11      116.16      119.03     16.94 o 
  -5  12  11       45.89       57.40     12.98 o 
  -4  12  11      120.21      132.41     11.67 o 
  -3  12  11        9.66       10.85      6.30 o 
  -2  12  11        8.10       10.61      6.48 o 
  -1  12  11       13.82       24.36      6.86 o 
   0  12  11       91.15      149.38     11.73 o 
   1  12  11       39.57       67.98      9.84 o 
   2  12  11      247.06      343.32     24.53 o 
   3  12  11       93.14      123.27     14.73 o 
   4  12  11      160.13      164.39     19.32 o 
   5  12  11       72.54       30.62     22.25 o 
   6  12  11      103.07      138.19     31.03 o 
  -7  13  11      175.64      187.58     28.17 o 
  -6  13  11      407.70      387.41     35.11 o 
  -5  13  11      465.67      421.43     26.82 o 
  -4  13  11      771.52      762.72     28.84 o 
  -3  13  11      983.75      915.96     27.15 o 
  -2  13  11     1192.17     1166.44     31.20 o 
  -1  13  11     1080.61     1078.84     29.85 o 
   0  13  11     1199.85     1166.08     36.05 o 
   1  13  11      836.41      773.85     41.13 o 
   2  13  11      702.06      639.35     32.67 o 
   3  13  11      563.93      438.25     28.42 o 
   4  13  11      214.36      165.61     20.15 o 
   5  13  11      153.53      130.43     29.60 o 
  -6  14  11        4.91       -5.10     13.68 o 
  -5  14  11       52.51       54.70     18.78 o 
  -4  14  11        0.87        4.57      7.57 o 
  -3  14  11       40.11       44.88      9.48 o 
  -2  14  11        1.38       18.52      7.77 o 
  -1  14  11        5.48       15.88      8.72 o 
   0  14  11       82.89      134.91     14.63 o 
   1  14  11       35.93       39.51     14.29 o 
   2  14  11      130.88      239.83     33.68 o 
   3  14  11      144.07      152.92     19.88 o 
   4  14  11       66.71      139.82     29.19 o 
   5  14  11      127.67      140.02     30.00 o 
  -5  15  11      373.06      415.78     38.99 o 
  -4  15  11      673.39      684.51     36.45 o 
  -3  15  11      373.83      373.72     36.13 o 
  -2  15  11      594.69      617.08     27.66 o 
  -1  15  11      531.55      569.63     26.09 o 
   0  15  11      519.13      500.16     31.02 o 
   1  15  11      578.96      625.04     46.84 o 
   2  15  11      438.54      421.90     44.29 o 
   3  15  11      220.33      213.71     33.88 o 
  -3  16  11       21.09       11.28     17.15 o 
  -2  16  11        0.69       -4.01     11.56 o 
  -1  16  11       12.60       19.81     13.16 o 
   0  16  11       49.97       77.48     20.21 o 
   1  16  11       66.95      123.02     20.80 o 
   2  16  11      169.17      216.16     35.52 o 
 -11   0  12        0.21        7.35     13.88 o 
 -10   0  12        5.98        4.69     13.27 o 
  -9   0  12        0.88        3.20      6.67 o 
  -8   0  12      146.48      178.38     12.41 o 
  -7   0  12       61.95       66.40      8.79 o 
  -6   0  12     2094.22     2152.36     41.79 o 
  -5   0  12      112.01      154.83      8.44 o 
  -4   0  12      121.56      166.78      7.48 o 
  -3   0  12     4380.96     4152.18     51.66 o 
  -2   0  12      977.79      919.05     13.95 o 
  -1   0  12     9761.56     9607.06    111.60 o 
   0   0  12     7698.99     7417.83     80.42 o 
   1   0  12     7660.85     7252.36     81.37 o 
   2   0  12     5700.33     5272.63     62.66 o 
   3   0  12     3120.01     2885.31     50.26 o 
   4   0  12      742.21      737.65     27.16 o 
   5   0  12     1299.00     1231.81     35.64 o 
   6   0  12      614.63      647.99     25.43 o 
   7   0  12      183.50      194.59     21.13 o 
   8   0  12      369.97      344.34     40.21 o 
   9   0  12       34.31       27.96     21.64 o 
 -11   1  12       24.37       44.70     19.59 o 
 -10   1  12        9.58       36.69      8.59 o 
  -9   1  12      166.39      204.10     12.68 o 
  -8   1  12        2.92       16.83      5.83 o 
  -7   1  12     1336.49     1319.45     22.40 o 
  -6   1  12     1060.06     1004.26     19.61 o 
  -5   1  12     3885.73     3789.51     53.66 o 
  -4   1  12     5127.13     5016.67     57.73 o 
  -3   1  12     4519.34     4320.17     40.48 o 
  -2   1  12     6317.00     6087.77     49.10 o 
  -1   1  12     4734.64     4577.40     35.77 o 
   0   1  12     3901.15     3659.41     28.62 o 
   1   1  12     2781.98     2603.62     22.34 o 
   2   1  12     1829.96     1709.68     17.67 o 
   3   1  12      404.25      422.83      9.54 o 
   4   1  12      157.19      155.55      7.43 o 
   5   1  12        9.88       22.53      5.90 o 
   6   1  12        9.82       15.02      5.68 o 
   7   1  12       10.48       -2.96      6.89 o 
   8   1  12        2.54       -4.18     11.16 o 
   9   1  12        4.83       12.43     14.36 o 
 -11   2  12       21.67       41.36     13.60 o 
 -10   2  12        1.06        9.84     11.43 o 
  -9   2  12       27.25       25.97      7.32 o 
  -8   2  12      224.36      257.98     13.45 o 
  -7   2  12        0.19       21.74      6.04 o 
  -6   2  12      145.50      179.76      7.96 o 
  -5   2  12      494.19      499.74     14.32 o 
  -4   2  12      721.50      696.94     16.84 o 
  -3   2  12     1908.81     1887.32     19.99 o 
  -2   2  12     2692.11     2461.91     21.20 o 
  -1   2  12     6004.79     5842.72     44.63 o 
   0   2  12     5751.52     5354.88     39.19 o 
   1   2  12     8125.85     7674.08     57.63 o 
   2   2  12     3040.08     2914.50     31.12 o 
   3   2  12     5268.96     4774.04     58.30 o 
   4   2  12      993.04     1004.18     23.61 o 
   5   2  12     1841.24     1785.52     32.72 o 
   6   2  12      595.11      606.17     19.53 o 
   7   2  12      332.56      363.85     19.03 o 
   8   2  12      219.50      225.95     24.53 o 
   9   2  12        4.96       13.66     13.78 o 
 -11   3  12       16.16       28.77     12.65 o 
 -10   3  12        3.65       17.83      9.27 o 
  -9   3  12      183.99      192.97     15.45 o 
  -8   3  12      354.92      357.58     23.29 o 
  -7   3  12     1290.19     1309.78     39.15 o 
  -6   3  12     2370.65     2259.70     39.80 o 
  -5   3  12     2946.78     2596.19     43.94 o 
  -4   3  12     4448.03     4085.52     64.42 o 
  -3   3  12     4722.25     4591.97     41.94 o 
  -2   3  12     2418.05     2267.62     21.75 o 
  -1   3  12     3777.68     3616.07     30.30 o 
   0   3  12     3638.33     3285.53     27.98 o 
   1   3  12     1701.37     1773.39     17.52 o 
   2   3  12     2934.93     2602.27     27.32 o 
   3   3  12      244.08      245.05      7.85 o 
   4   3  12      146.80      129.35      9.79 o 
   5   3  12        4.78        2.88      5.49 o 
   6   3  12       32.43       38.06      7.79 o 
   7   3  12        6.46       10.80      7.98 o 
   8   3  12        1.19       -1.13     12.96 o 
   9   3  12        1.63       -0.65     13.34 o 
 -11   4  12        2.68        7.10     17.35 o 
 -10   4  12        1.42        3.88      8.42 o 
  -9   4  12        6.02       14.82      8.43 o 
  -8   4  12       17.38       28.02      9.39 o 
  -7   4  12       78.53       95.26      8.96 o 
  -6   4  12      106.07      123.52     14.26 o 
  -5   4  12        2.04       22.70      4.63 o 
  -4   4  12      687.42      654.08     16.05 o 
  -3   4  12      817.17      722.44     12.45 o 
  -2   4  12     3310.54     3301.31     30.63 o 
  -1   4  12     4503.36     4295.02     35.71 o 
   0   4  12     4689.38     4430.74     41.50 o 
   1   4  12     5487.76     5492.60     46.99 o 
   2   4  12     3687.73     3584.13     39.15 o 
   3   4  12     4035.55     3782.56     55.79 o 
   4   4  12     2425.76     2294.86     41.87 o 
   5   4  12     1572.92     1490.60     32.60 o 
   6   4  12      598.98      605.65     19.90 o 
   7   4  12      371.98      372.63     19.60 o 
   8   4  12       58.49       44.58     15.62 o 
   9   4  12       30.72       26.68     15.41 o 
 -11   5  12       18.55       20.88     12.61 o 
 -10   5  12       66.04       48.50     11.03 o 
  -9   5  12      273.05      288.71     20.71 o 
  -8   5  12      369.91      318.71     18.14 o 
  -7   5  12      844.33      819.62     26.97 o 
  -6   5  12     1461.64     1331.54     32.44 o 
  -5   5  12     2256.31     2117.71     42.95 o 
  -4   5  12     1951.69     1813.09     37.67 o 
  -3   5  12     4923.90     4577.23     60.27 o 
  -2   5  12     2233.85     2082.17     22.40 o 
  -1   5  12     4553.76     4142.01     37.91 o 
   0   5  12     2487.64     2285.20     23.93 o 
   1   5  12     2191.62     2010.52     20.25 o 
   2   5  12      453.90      433.90     10.35 o 
   3   5  12      245.36      242.80      8.20 o 
   4   5  12       67.02       63.57      7.98 o 
   5   5  12       46.29       29.97      7.96 o 
   6   5  12        1.10        6.73      6.47 o 
   7   5  12       10.69       23.70      8.90 o 
   8   5  12        7.90       -9.32     11.30 o 
   9   5  12       24.52       21.85     20.16 o 
 -10   6  12       11.94        4.38      8.96 o 
  -9   6  12       37.26       34.10     11.25 o 
  -8   6  12       15.33       22.84      8.36 o 
  -7   6  12        2.16        6.07      6.76 o 
  -6   6  12        3.47       10.40      6.24 o 
  -5   6  12        8.81       19.36      6.53 o 
  -4   6  12      246.69      251.99     11.65 o 
  -3   6  12      961.95      927.09     15.71 o 
  -2   6  12     1359.63     1266.82     18.16 o 
  -1   6  12     3537.62     3413.54     35.01 o 
   0   6  12     3007.20     2899.48     27.26 o 
   1   6  12     5049.84     4797.30     46.81 o 
   2   6  12     2860.21     2708.19     33.28 o 
   3   6  12     2612.43     2514.46     38.34 o 
   4   6  12     1333.73     1320.88     42.94 o 
   5   6  12      800.48      799.48     29.81 o 
   6   6  12      454.30      509.02     23.59 o 
   7   6  12      209.66      246.21     22.72 o 
   8   6  12       78.55      113.93     16.06 o 
   9   6  12       45.08       52.19     14.72 o 
 -10   7  12       79.78       95.34     18.57 o 
  -9   7  12       98.06       90.89     12.97 o 
  -8   7  12      194.96      195.60     15.52 o 
  -7   7  12      431.00      405.02     19.50 o 
  -6   7  12      638.04      575.48     21.98 o 
  -5   7  12     1074.36      963.12     35.14 o 
  -4   7  12     1910.37     1748.90     41.76 o 
  -3   7  12     2426.79     2241.48     34.60 o 
  -2   7  12     3239.00     2935.91     39.38 o 
  -1   7  12     3911.07     3686.16     44.47 o 
   0   7  12      938.97      911.84     13.33 o 
   1   7  12      777.09      757.86     12.95 o 
   2   7  12      569.44      489.28     10.91 o 
   3   7  12      171.84      152.55      7.55 o 
   4   7  12       26.83       26.18      6.97 o 
   5   7  12        6.92       15.89      6.96 o 
   6   7  12       23.90       20.86      7.93 o 
   7   7  12       22.26       26.62     11.26 o 
   8   7  12        6.05       -0.18     10.87 o 
 -10   8  12       21.86       29.62     12.75 o 
  -9   8  12       59.73       51.90     12.52 o 
  -8   8  12       13.30        2.49      7.89 o 
  -7   8  12       18.92        6.21      9.41 o 
  -6   8  12        7.70        2.15      7.07 o 
  -5   8  12      134.37      126.65     14.11 o 
  -4   8  12      106.22       68.48     11.33 o 
  -3   8  12      792.10      734.90     14.05 o 
  -2   8  12      701.72      653.72     12.15 o 
  -1   8  12      963.48      944.97     16.77 o 
   0   8  12     1453.19     1449.80     21.89 o 
   1   8  12     1287.40     1292.52     21.55 o 
   2   8  12     1820.09     1829.40     30.66 o 
   3   8  12     1024.93     1099.58     25.82 o 
   4   8  12      604.91      679.29     26.07 o 
   5   8  12      459.18      544.79     18.91 o 
   6   8  12      179.21      215.24     21.65 o 
   7   8  12       54.75       65.52     13.74 o 
   8   8  12       58.36       94.62     22.45 o 
  -9   9  12       26.83       33.30     20.11 o 
  -8   9  12       86.00       96.99     14.59 o 
  -7   9  12      287.63      254.65     20.84 o 
  -6   9  12      276.39      276.18     20.48 o 
  -5   9  12     1389.51     1314.52     45.08 o 
  -4   9  12      697.53      622.94     27.42 o 
  -3   9  12     2225.88     2023.11     42.38 o 
  -2   9  12      880.76      866.80     16.20 o 
  -1   9  12      621.11      556.37     12.56 o 
   0   9  12     1095.95     1048.61     19.80 o 
   1   9  12      389.85      403.86     20.11 o 
   2   9  12      129.21      140.41      9.07 o 
   3   9  12       28.43       51.45     10.02 o 
   4   9  12       58.55       75.52     11.10 o 
   5   9  12        7.16        5.41      7.09 o 
   6   9  12       13.84        8.50     10.50 o 
   7   9  12      109.01      127.76     20.63 o 
   8   9  12       11.23       41.96     16.65 o 
  -9  10  12       14.32       29.39     17.76 o 
  -8  10  12       29.56       25.59     11.19 o 
  -7  10  12        0.35       10.50     10.00 o 
  -6  10  12       26.00       21.53     10.53 o 
  -5  10  12      162.75      159.52     22.66 o 
  -4  10  12        7.27       18.69      7.54 o 
  -3  10  12      162.74      157.70     12.31 o 
  -2  10  12      108.06      111.31     13.17 o 
  -1  10  12      210.36      241.76     11.23 o 
   0  10  12      377.24      411.33     12.87 o 
   1  10  12      314.30      386.25     14.09 o 
   2  10  12      236.98      333.12     16.11 o 
   3  10  12      523.19      633.56     22.32 o 
   4  10  12      332.10      442.19     23.98 o 
   5  10  12       55.52      108.79     26.94 o 
   6  10  12       88.98      176.63     22.06 o 
   7  10  12       10.19       29.95     15.00 o 
  -8  11  12       42.22       51.44     19.39 o 
  -7  11  12       85.80       77.37     14.30 o 
  -6  11  12      129.03      134.17     17.08 o 
  -5  11  12      295.13      241.60     20.05 o 
  -4  11  12      331.82      326.20     21.71 o 
  -3  11  12      303.46      317.02     23.02 o 
  -2  11  12      307.09      313.88     14.81 o 
  -1  11  12      228.43      227.91     12.86 o 
   0  11  12       68.83      104.12      8.96 o 
   1  11  12       80.05      103.87     10.47 o 
   2  11  12       15.94       31.89      8.82 o 
   3  11  12       16.42       27.42      9.07 o 
   4  11  12       10.22        9.49      9.49 o 
   5  11  12       22.26       30.62     20.62 o 
   6  11  12        1.83      -18.17     17.35 o 
   7  11  12        9.18       22.04     21.43 o 
  -8  12  12        0.27       -4.29     13.27 o 
  -7  12  12        1.16       16.74     15.51 o 
  -6  12  12        8.92        2.23     11.74 o 
  -5  12  12       12.96       23.98     11.11 o 
  -4  12  12        5.38        1.36      8.93 o 
  -3  12  12        6.83       18.73      7.03 o 
  -2  12  12        9.61       26.41      7.41 o 
  -1  12  12       61.93      119.18     11.13 o 
   0  12  12       72.45      128.54     11.33 o 
   1  12  12      205.74      323.21     16.53 o 
   2  12  12      151.28      235.96     21.28 o 
   3  12  12        9.25       49.64     14.11 o 
   4  12  12       45.26       97.98     25.72 o 
   5  12  12        5.24       62.25     23.68 o 
   6  12  12       21.14       33.88     22.45 o 
  -7  13  12        0.06        8.16     14.49 o 
  -6  13  12       24.29       14.29     14.29 o 
  -5  13  12        2.15       29.33     11.79 o 
  -4  13  12       15.28       11.60     10.45 o 
  -3  13  12       26.01       39.00      8.65 o 
  -2  13  12        0.38       36.68     11.76 o 
  -1  13  12       33.05       50.25      9.21 o 
   0  13  12        1.00       24.10      7.93 o 
   1  13  12        0.97       18.55     10.98 o 
   2  13  12        2.47       24.81     12.97 o 
   3  13  12       15.10        3.02     13.37 o 
   4  13  12        2.03       -1.63     16.94 o 
   5  13  12        1.44        3.06     18.98 o 
  -6  14  12        0.15        0.61     15.31 o 
  -5  14  12       34.62       45.72     19.59 o 
  -4  14  12       30.72       22.09     25.92 o 
  -3  14  12        8.22       14.37      8.24 o 
  -2  14  12        2.51       17.90      8.25 o 
  -1  14  12        2.88       24.41      9.45 o 
   0  14  12       27.87       39.13     17.86 o 
   1  14  12        0.32        7.78     10.75 o 
   2  14  12        9.94       23.88     16.94 o 
   3  14  12        5.19        6.18     11.07 o 
   4  14  12        4.86       21.23     18.78 o 
  -5  15  12        0.01       36.13     18.78 o 
  -4  15  12        0.92       10.41     17.15 o 
  -3  15  12       12.34       28.47     10.58 o 
  -2  15  12        7.16       37.05     11.21 o 
  -1  15  12        3.16       13.52      9.37 o 
   0  15  12       16.74       38.64     13.80 o 
   1  15  12        5.79       10.66     14.39 o 
   2  15  12        0.16       14.70     17.96 o 
   3  15  12        2.29       17.55     17.96 o 
  -3  16  12       38.71       57.97     21.84 o 
  -2  16  12       30.17       27.67     14.56 o 
  -1  16  12       27.77       23.09     14.04 o 
   0  16  12       20.80       24.18     13.76 o 
   1  16  12       23.14       42.25     22.04 o 
 -11   1  13        2.52       -5.10     13.06 o 
 -10   1  13       48.19       36.65      8.27 o 
  -9   1  13       12.44        9.09      6.26 o 
  -8   1  13      726.96      705.98     19.10 o 
  -7   1  13      279.40      273.73     10.07 o 
  -6   1  13       15.90       13.32      3.74 o 
  -5   1  13       19.78       18.14      3.82 o 
  -4   1  13        5.68        5.18      3.06 o 
  -3   1  13       50.16       51.76      2.94 o 
  -2   1  13      105.85      127.56      3.42 o 
  -1   1  13       77.32       73.86      2.53 o 
   0   1  13       26.86       28.76      2.04 o 
   1   1  13       41.98       32.36      2.15 o 
   2   1  13      309.08      325.49      7.53 o 
   3   1  13        4.52        1.30      3.25 o 
   4   1  13       57.25       65.00      5.86 o 
   5   1  13        0.08        5.42      5.13 o 
   6   1  13        7.26        8.66      5.55 o 
   7   1  13        4.30       -8.12      6.81 o 
   8   1  13       19.89       23.12     13.67 o 
   9   1  13        4.52       19.76     14.91 o 
 -11   2  13        0.82        7.14      8.84 o 
 -10   2  13       61.15       68.30     11.52 o 
  -9   2  13        1.56        0.15      5.36 o 
  -8   2  13        0.29       -2.35      4.95 o 
  -7   2  13       72.66       81.46      7.41 o 
  -6   2  13       38.21       40.61      4.82 o 
  -5   2  13      182.21      169.99      7.06 o 
  -4   2  13      512.23      514.99     11.98 o 
  -3   2  13      461.80      519.81      9.10 o 
  -2   2  13      966.56     1099.61     11.29 o 
  -1   2  13      584.03      586.55      7.17 o 
   0   2  13      848.65      934.16     12.32 o 
   1   2  13      355.19      414.77      5.67 o 
   2   2  13      204.89      202.53      6.39 o 
   3   2  13      137.75      135.10      6.83 o 
   4   2  13      102.80       76.58      5.99 o 
   5   2  13       33.54       19.11      5.87 o 
   6   2  13       44.46       31.12     12.71 o 
   7   2  13        3.71       -0.18      7.48 o 
   8   2  13        0.02        8.31     11.89 o 
   9   2  13        7.27       -4.10     13.57 o 
 -11   3  13        0.24        9.56      9.16 o 
 -10   3  13       56.03       41.32      9.35 o 
  -9   3  13        4.85       -9.14      6.70 o 
  -8   3  13        3.19        8.59      5.87 o 
  -7   3  13       44.65       16.33      6.45 o 
  -6   3  13       51.77       67.56      6.70 o 
  -5   3  13        2.00        0.62      3.51 o 
  -4   3  13       71.52       96.50      6.68 o 
  -3   3  13      122.65      134.45      5.38 o 
  -2   3  13       49.43       57.50      2.53 o 
  -1   3  13        3.06        3.68      1.52 o 
   0   3  13      181.23      191.32      4.08 o 
   1   3  13       89.00       79.51      2.80 o 
   2   3  13      465.95      440.90     10.74 o 
   3   3  13      100.11       84.61      6.80 o 
   4   3  13        1.78        1.06      4.19 o 
   5   3  13        2.59        0.26      5.54 o 
   6   3  13       36.12       19.15      7.23 o 
   7   3  13        3.96        9.96      8.03 o 
   8   3  13        1.16        9.13     12.76 o 
   9   3  13       21.85       12.11     15.57 o 
 -11   4  13        9.70        7.63      9.33 o 
 -10   4  13        0.83       11.41      8.95 o 
  -9   4  13        8.53       12.03      8.37 o 
  -8   4  13       11.08        5.93      6.80 o 
  -7   4  13      216.18      216.39     12.09 o 
  -6   4  13       92.13      109.41      8.93 o 
  -5   4  13      614.50      653.91     16.59 o 
  -4   4  13       46.88       77.45      6.28 o 
  -3   4  13      750.60      822.32     16.49 o 
  -2   4  13      738.34      841.06     11.32 o 
  -1   4  13     1090.44     1188.24     17.62 o 
   0   4  13     1979.28     1882.97     20.03 o 
   1   4  13     1375.74     1360.71     15.76 o 
   2   4  13      865.77      821.53     14.57 o 
   3   4  13      358.78      294.07     10.23 o 
   4   4  13      399.57      317.87     12.53 o 
   5   4  13       51.00       31.48      7.12 o 
   6   4  13       77.34       36.82      8.18 o 
   7   4  13       28.57       19.82      8.73 o 
   8   4  13       17.00        5.99     13.56 o 
   9   4  13       20.62        4.85     14.68 o 
 -10   5  13       41.47       52.93     14.21 o 
  -9   5  13       39.05       35.66      9.75 o 
  -8   5  13       27.85       24.95      8.32 o 
  -7   5  13       31.98       36.85      8.57 o 
  -6   5  13       35.05       45.15      7.38 o 
  -5   5  13      173.16      209.01     13.13 o 
  -4   5  13        0.36        6.76      4.98 o 
  -3   5  13      157.43      179.56      7.38 o 
  -2   5  13        3.57        8.81      2.38 o 
  -1   5  13       43.92       42.91      2.70 o 
   0   5  13       15.15        9.19      1.94 o 
   1   5  13      124.28      101.48      3.92 o 
   2   5  13      307.11      258.36     10.48 o 
   3   5  13      122.98       95.01      7.70 o 
   4   5  13       93.51       90.19      8.99 o 
   5   5  13       97.15       87.46      9.52 o 
   6   5  13        7.28        8.68      6.86 o 
   7   5  13       31.03       24.31     22.76 o 
   8   5  13        3.89        7.64     22.45 o 
   9   5  13        2.09        0.96     10.60 o 
 -10   6  13        1.82        7.07     10.22 o 
  -9   6  13       82.77       74.70     18.04 o 
  -8   6  13       33.88       37.64      9.33 o 
  -7   6  13      199.46      213.47     23.32 o 
  -6   6  13      216.42      188.70     16.39 o 
  -5   6  13      661.13      648.71     22.58 o 
  -4   6  13      687.86      729.85     25.11 o 
  -3   6  13      587.64      642.86     17.19 o 
  -2   6  13     2527.68     2664.49     33.31 o 
  -1   6  13      754.55      839.09     13.45 o 
   0   6  13     2590.27     2785.94     29.40 o 
   1   6  13      528.49      517.22      9.70 o 
   2   6  13     2254.15     1966.11     29.71 o 
   3   6  13      841.81      710.30     15.89 o 
   4   6  13      359.22      280.81     18.95 o 
   5   6  13      190.71      103.17     10.05 o 
   6   6  13      138.87      124.81     10.52 o 
   7   6  13       70.28       52.27     12.74 o 
   8   6  13       10.39       -2.41     10.34 o 
 -10   7  13       21.50       26.64     14.59 o 
  -9   7  13       36.47       35.59     10.33 o 
  -8   7  13       69.72       71.76     11.52 o 
  -7   7  13       80.01       69.71     10.57 o 
  -6   7  13      107.17      139.76     15.04 o 
  -5   7  13      133.73      148.51     14.78 o 
  -4   7  13      147.88      187.26     10.67 o 
  -3   7  13       76.55       96.67      6.36 o 
  -2   7  13        9.19       11.33      3.35 o 
  -1   7  13      134.65      132.14      5.69 o 
   0   7  13       35.63       38.60      4.35 o 
   1   7  13      424.97      415.45     12.95 o 
   2   7  13      167.80      159.60      8.23 o 
   3   7  13      177.58      182.79      9.72 o 
   4   7  13      133.46      125.10     10.20 o 
   5   7  13      119.42      109.72     16.13 o 
   6   7  13       59.71       44.24      9.25 o 
   7   7  13       56.78       75.12     19.82 o 
   8   7  13       40.47       43.37     13.31 o 
 -10   8  13        1.15       15.94     11.59 o 
  -9   8  13      117.75       94.97     13.37 o 
  -8   8  13       69.61       59.88     17.10 o 
  -7   8  13      134.92      123.80     15.83 o 
  -6   8  13      637.62      667.06     39.90 o 
  -5   8  13      958.75      935.19     61.54 o 
  -4   8  13     1806.99     1722.79     42.57 o 
  -3   8  13     2600.64     2591.36     44.38 o 
  -2   8  13     1890.52     1916.16     28.08 o 
  -1   8  13     1266.45     1220.44     20.32 o 
   0   8  13     2894.21     2673.09     36.84 o 
   1   8  13     1562.29     1542.56     28.95 o 
   2   8  13     1097.02      991.61     22.25 o 
   3   8  13      848.33      785.24     22.56 o 
   4   8  13      666.75      555.58     18.48 o 
   5   8  13      364.10      263.55     17.21 o 
   6   8  13       70.47       13.79     10.41 o 
   7   8  13       16.28       14.09     10.59 o 
   8   8  13       11.74       -2.78     12.55 o 
  -9   9  13       15.83        5.10     14.29 o 
  -8   9  13       28.36       26.45     11.54 o 
  -7   9  13       16.13       34.63     11.11 o 
  -6   9  13      138.20      150.82     16.81 o 
  -5   9  13       25.02       41.50     10.59 o 
  -4   9  13      166.72      189.33     12.98 o 
  -3   9  13       73.63       83.79      8.66 o 
  -2   9  13       14.30       14.40      4.09 o 
  -1   9  13       45.23       33.64      5.49 o 
   0   9  13      159.04      165.25      7.96 o 
   1   9  13      104.89      114.14      8.24 o 
   2   9  13      122.01      146.15     11.00 o 
   3   9  13      117.74      134.91     12.05 o 
   4   9  13      236.07      238.88     15.79 o 
   5   9  13       49.56       50.93      9.09 o 
   6   9  13      129.99      131.13     16.13 o 
   7   9  13       77.19       73.54     17.79 o 
  -9  10  13       42.13       56.74     19.39 o 
  -8  10  13      113.05       91.44     22.04 o 
  -7  10  13      462.21      470.58     27.46 o 
  -6  10  13      386.46      379.29     30.82 o 
  -5  10  13     1589.23     1460.46     49.83 o 
  -4  10  13     1131.90     1139.84     33.07 o 
  -3  10  13     1659.81     1672.46     37.08 o 
  -2  10  13     2384.93     2467.20     74.66 o 
  -1  10  13     2048.91     2059.13     38.39 o 
   0  10  13     1981.03     1899.64     39.93 o 
   1  10  13     1785.16     1642.47     38.21 o 
   2  10  13     1508.88     1393.47     34.79 o 
   3  10  13      807.31      685.12     23.70 o 
   4  10  13      371.95      307.57     18.21 o 
   5  10  13       22.83        2.42     12.02 o 
   6  10  13      127.75      116.11     19.94 o 
   7  10  13        4.27       -8.42     13.49 o 
  -8  11  13       35.93       34.70     17.76 o 
  -7  11  13       39.48       49.29     13.36 o 
  -6  11  13       70.62       97.34     19.80 o 
  -5  11  13       54.48       67.47     13.19 o 
  -4  11  13       83.40       97.62     14.56 o 
  -3  11  13       55.90       68.31      8.77 o 
  -2  11  13       20.51       21.35      6.94 o 
  -1  11  13        0.36       12.13      6.42 o 
   0  11  13        0.09        7.68      5.63 o 
   1  11  13      261.20      357.95     19.37 o 
   2  11  13      133.15      169.49     13.22 o 
   3  11  13      160.11      208.13     14.95 o 
   4  11  13      108.89      127.20     19.61 o 
   5  11  13      134.01      119.41     28.98 o 
   6  11  13      116.84      102.06     28.17 o 
  -7  12  13      203.75      212.08     28.78 o 
  -6  12  13      289.54      274.03     40.31 o 
  -5  12  13      493.22      470.78     30.41 o 
  -4  12  13      849.99      815.77     43.78 o 
  -3  12  13      988.05      967.43     31.18 o 
  -2  12  13     1279.60     1247.77     32.02 o 
  -1  12  13     1665.10     1598.71     40.45 o 
   0  12  13     1320.24     1283.67     32.71 o 
   1  12  13     1448.31     1341.13     61.22 o 
   2  12  13      921.46      872.24     31.88 o 
   3  12  13      334.61      327.94     26.29 o 
   4  12  13      399.88      424.56     42.66 o 
   5  12  13       65.90       24.09     22.45 o 
   6  12  13       32.21       20.82     21.64 o 
  -7  13  13       99.04       70.62     21.43 o 
  -6  13  13      100.16      103.08     23.27 o 
  -5  13  13      124.92      139.50     20.00 o 
  -4  13  13      102.68      152.77     18.25 o 
  -3  13  13       19.44        8.09     10.20 o 
  -2  13  13       50.26       59.27      9.83 o 
  -1  13  13       26.60       36.34      9.07 o 
   0  13  13        2.12       15.97      8.96 o 
   1  13  13       70.00       91.65     23.47 o 
   2  13  13       95.03      124.45     34.60 o 
   3  13  13      104.42      146.88     19.10 o 
   4  13  13      126.98      181.05     32.05 o 
   5  13  13       75.51       97.98     27.96 o 
  -6  14  13       51.18       79.81     21.84 o 
  -5  14  13      280.43      252.90     32.05 o 
  -4  14  13      320.91      353.32     36.13 o 
  -3  14  13      794.19      769.82     76.03 o 
  -2  14  13      918.99      919.90     28.64 o 
  -1  14  13      835.38      827.07     38.86 o 
   0  14  13      804.77      809.40     86.75 o 
   1  14  13      546.12      555.19     45.52 o 
   2  14  13      448.64      455.18     44.09 o 
   3  14  13      364.36      308.01     38.78 o 
   4  14  13      272.59      265.14     36.74 o 
  -4  15  13       73.19       93.69     24.49 o 
  -3  15  13       24.97       30.41     20.62 o 
  -2  15  13       26.43       28.07     12.58 o 
  -1  15  13        0.60        1.32      9.14 o 
   0  15  13        3.02       14.65     11.90 o 
   1  15  13       13.20       43.48     19.59 o 
   2  15  13       33.77       44.29     21.43 o 
   3  15  13       33.07       35.11     20.62 o 
  -2  16  13      442.39      465.26     34.90 o 
  -1  16  13      418.47      447.40     32.88 o 
   0  16  13      521.27      620.83     36.88 o 
 -11   0  14       59.96       97.57     23.27 o 
 -10   0  14      212.53      227.38     29.80 o 
  -9   0  14      483.04      548.46     39.80 o 
  -8   0  14     1830.74     1901.25     45.95 o 
  -7   0  14      876.43      832.17     24.79 o 
  -6   0  14     1984.64     1894.61     53.22 o 
  -5   0  14     4965.74     4680.35     92.83 o 
  -4   0  14     4445.40     4199.54     74.16 o 
  -3   0  14     8775.49     8593.35    116.67 o 
  -2   0  14     6353.38     6187.42     75.53 o 
  -1   0  14     7093.73     6988.91    102.07 o 
   0   0  14     4808.65     4781.48     59.34 o 
   1   0  14     2803.23     2748.69     34.45 o 
   2   0  14     1323.81     1144.47     39.43 o 
   3   0  14      904.34      797.62     22.78 o 
   4   0  14      313.93      274.35     14.25 o 
   5   0  14       37.27       38.00     11.15 o 
   6   0  14        1.42        4.82     12.01 o 
   7   0  14        0.03       -3.00     10.35 o 
   8   0  14        6.63      -16.94     17.96 o 
   9   0  14       20.66       11.84     21.84 o 
 -11   1  14        7.87       21.23     16.53 o 
 -10   1  14       45.37       39.83     12.47 o 
  -9   1  14       24.45       32.12      7.39 o 
  -8   1  14      368.61      369.51     13.85 o 
  -7   1  14        0.23       21.21      7.27 o 
  -6   1  14       53.59       97.96     13.45 o 
  -5   1  14      172.67      247.55      8.58 o 
  -4   1  14     2421.45     2486.22     45.69 o 
  -3   1  14      917.26      994.83     15.15 o 
  -2   1  14     4438.99     4362.12     39.16 o 
  -1   1  14     3293.31     3226.65     32.93 o 
   0   1  14     5742.55     5423.09     44.18 o 
   1   1  14     5924.36     5510.96     47.97 o 
   2   1  14     8409.27     7271.54    106.30 o 
   3   1  14     3991.45     3553.08     48.07 o 
   4   1  14     3838.48     3400.07     47.46 o 
   5   1  14     1388.31     1269.48     26.67 o 
   6   1  14      371.15      360.92     14.47 o 
   7   1  14      435.61      449.25     18.63 o 
   8   1  14       31.44       25.22     15.23 o 
   9   1  14       68.04       55.68     17.96 o 
 -11   2  14       18.46       37.97     18.98 o 
 -10   2  14      599.09      650.30     25.86 o 
  -9   2  14       31.86       48.14      7.51 o 
  -8   2  14      885.67      872.80     21.90 o 
  -7   2  14      679.60      670.90     18.05 o 
  -6   2  14     2038.24     1907.21     39.26 o 
  -5   2  14     3378.43     3164.64     52.57 o 
  -4   2  14     5005.68     4740.31     66.84 o 
  -3   2  14     7199.67     7044.04     71.80 o 
  -2   2  14     8173.69     8100.17     64.63 o 
  -1   2  14     5896.70     5776.52     46.88 o 
   0   2  14     2893.15     2821.49     23.23 o 
   1   2  14     2839.51     2689.12     23.68 o 
   2   2  14      506.24      500.51     11.80 o 
   3   2  14      962.01      874.59     17.05 o 
   4   2  14      182.32      177.81      9.13 o 
   5   2  14       75.39       65.78     10.22 o 
   6   2  14        9.80       11.18      6.62 o 
   7   2  14       31.21       59.35      9.30 o 
   8   2  14       31.15        7.47     12.66 o 
   9   2  14        2.18       18.82     16.23 o 
 -11   3  14        0.31       15.35      9.15 o 
 -10   3  14       76.92       87.62     10.93 o 
  -9   3  14        0.29       12.08      8.53 o 
  -8   3  14       35.50       39.49      6.90 o 
  -7   3  14       43.71       77.61      7.40 o 
  -6   3  14        0.44       22.43      5.67 o 
  -5   3  14      315.26      316.49     11.20 o 
  -4   3  14      509.20      472.72     13.63 o 
  -3   3  14     1557.39     1585.95     26.90 o 
  -2   3  14     1916.26     1865.93     18.33 o 
  -1   3  14     3580.43     3437.96     31.20 o 
   0   3  14     5324.80     4950.18     40.40 o 
   1   3  14     3399.47     3233.28     28.31 o 
   2   3  14     5478.16     5077.27     69.51 o 
   3   3  14     1904.72     1808.31     32.13 o 
   4   3  14     1995.71     1915.15     38.26 o 
   5   3  14      807.55      820.54     22.91 o 
   6   3  14      508.74      531.16     19.11 o 
   7   3  14      268.68      307.67     16.59 o 
   8   3  14      124.98      122.03     22.35 o 
   9   3  14      107.20      123.41     22.52 o 
 -11   4  14       19.05       13.76     10.01 o 
 -10   4  14       33.46       50.56      9.56 o 
  -9   4  14      113.69      102.63     10.87 o 
  -8   4  14      142.98      167.90     15.52 o 
  -7   4  14      673.89      646.75     18.13 o 
  -6   4  14     1009.57      933.89     24.37 o 
  -5   4  14     1856.17     1696.00     32.52 o 
  -4   4  14     5715.87     5329.82     83.30 o 
  -3   4  14     3967.50     3714.54     54.84 o 
  -2   4  14     5414.37     5143.56     50.36 o 
  -1   4  14     4129.62     3939.84     33.38 o 
   0   4  14     1585.03     1511.29     15.94 o 
   1   4  14     2399.38     2226.53     26.68 o 
   2   4  14      743.85      691.92     13.37 o 
   3   4  14      290.08      279.42     11.39 o 
   4   4  14      236.66      257.08     12.84 o 
   5   4  14        7.03        9.61      6.36 o 
   6   4  14        0.97        3.53      6.54 o 
   7   4  14        0.01        2.70     12.04 o 
   8   4  14       58.88       53.85     17.74 o 
   9   4  14        4.01        2.59     14.64 o 
 -10   5  14        1.46        8.02      7.60 o 
  -9   5  14        3.66        6.05      8.15 o 
  -8   5  14        4.85       12.69      8.51 o 
  -7   5  14       32.32       35.58      8.09 o 
  -6   5  14       21.71       19.39      6.08 o 
  -5   5  14      151.10      158.54     10.15 o 
  -4   5  14      331.91      287.96     11.12 o 
  -3   5  14      308.95      295.65     10.42 o 
  -2   5  14     1390.77     1319.98     21.92 o 
  -1   5  14      571.32      513.36      9.23 o 
   0   5  14     3184.85     2928.98     31.09 o 
   1   5  14     1840.29     1895.08     23.42 o 
   2   5  14     1772.85     1892.12     28.92 o 
   3   5  14     1261.30     1323.07     27.52 o 
   4   5  14     1086.96     1095.09     31.27 o 
   5   5  14      530.26      587.02     21.31 o 
   6   5  14      290.91      340.10     16.75 o 
   7   5  14      103.17      145.78     24.60 o 
   8   5  14       74.21       86.71     15.66 o 
 -10   6  14       23.43       22.99     12.55 o 
  -9   6  14       13.06       10.15      8.47 o 
  -8   6  14      248.89      242.52     16.85 o 
  -7   6  14      305.73      305.86     20.75 o 
  -6   6  14     1064.07      989.37     37.04 o 
  -5   6  14     1224.80     1069.56     26.69 o 
  -4   6  14     1951.86     1782.54     37.22 o 
  -3   6  14     1150.00     1106.20     21.32 o 
  -2   6  14     2965.27     2850.04     40.88 o 
  -1   6  14     1344.06     1288.84     19.43 o 
   0   6  14     2553.16     2513.50     29.36 o 
   1   6  14      929.44      915.61     14.94 o 
   2   6  14      673.57      695.98     15.86 o 
   3   6  14      252.20      275.43     10.06 o 
   4   6  14       16.03       10.12      6.23 o 
   5   6  14       15.75       14.82      6.44 o 
   6   6  14       34.22       31.83      7.73 o 
   7   6  14        8.00        9.97     10.53 o 
   8   6  14       10.26        2.69     11.13 o 
 -10   7  14        5.31       -4.57      9.85 o 
  -9   7  14        2.33       -0.05      8.55 o 
  -8   7  14        8.87       13.76      9.96 o 
  -7   7  14        8.47       20.93      9.61 o 
  -6   7  14        0.11       -5.62      6.99 o 
  -5   7  14        2.36       11.01      6.32 o 
  -4   7  14       23.50       19.03      5.98 o 
  -3   7  14       50.35       50.65      5.30 o 
  -2   7  14      470.59      463.61     11.56 o 
  -1   7  14      749.59      818.93     16.95 o 
   0   7  14      359.44      422.37     10.79 o 
   1   7  14      641.78      719.47     17.43 o 
   2   7  14     1176.64     1227.85     23.23 o 
   3   7  14      916.00     1037.81     25.16 o 
   4   7  14      382.44      480.08     17.30 o 
   5   7  14      313.27      386.85     21.54 o 
   6   7  14      154.07      197.52     14.04 o 
   7   7  14       72.13      108.26     28.50 o 
   8   7  14        6.41       20.96     11.64 o 
  -9   8  14       32.98       36.54     17.35 o 
  -8   8  14       72.65       64.06     15.21 o 
  -7   8  14      123.74      124.84     16.13 o 
  -6   8  14      320.85      281.01     35.41 o 
  -5   8  14      302.94      290.12     16.17 o 
  -4   8  14      679.63      608.79     21.78 o 
  -3   8  14      660.81      641.64     16.73 o 
  -2   8  14      744.57      670.70     17.46 o 
  -1   8  14     1281.55     1158.45     25.59 o 
   0   8  14      694.49      596.97     14.22 o 
   1   8  14      657.67      608.41     16.25 o 
   2   8  14       98.74       91.00      8.89 o 
   3   8  14      195.88      183.14     13.22 o 
   4   8  14        7.42       12.40      7.14 o 
   5   8  14       36.99       47.50      8.92 o 
   6   8  14        0.49       -0.27      9.43 o 
   7   8  14       23.62       17.33     11.40 o 
  -9   9  14        1.90       14.49     14.90 o 
  -8   9  14       11.18       32.66     11.60 o 
  -7   9  14      104.39       97.53     18.88 o 
  -6   9  14       12.41       25.16      9.99 o 
  -5   9  14      266.20      261.98     15.86 o 
  -4   9  14       35.08       32.81     13.48 o 
  -3   9  14       31.74       26.92      7.20 o 
  -2   9  14       91.13      100.90      8.09 o 
  -1   9  14      300.05      302.19     14.30 o 
   0   9  14      525.80      571.14     20.62 o 
   1   9  14      464.26      527.34     16.95 o 
   2   9  14      222.20      342.01     16.66 o 
   3   9  14      165.49      231.17     14.96 o 
   4   9  14      317.01      439.20     26.62 o 
   5   9  14      228.99      290.68     17.67 o 
   6   9  14       47.21       73.52     13.91 o 
   7   9  14       44.53       59.00     17.36 o 
  -9  10  14        0.78       25.92     16.33 o 
  -8  10  14       28.27       16.94     14.70 o 
  -7  10  14        1.57       18.85     10.43 o 
  -6  10  14      105.16      103.44     15.56 o 
  -5  10  14       16.39       18.92      8.11 o 
  -4  10  14      265.15      261.02     15.43 o 
  -3  10  14      406.42      424.48     24.90 o 
  -2  10  14      529.39      481.63     17.26 o 
  -1  10  14      352.82      362.46     13.97 o 
   0  10  14      274.76      338.63     13.57 o 
   1  10  14      158.04      198.32     18.12 o 
   2  10  14      190.58      211.95     14.14 o 
   3  10  14       13.43       29.50      8.94 o 
   4  10  14        9.32       23.56      9.59 o 
   5  10  14       61.18       84.99     16.72 o 
   6  10  14        0.98        5.10     19.59 o 
   7  10  14        0.15      -12.97     13.56 o 
  -8  11  14        5.89       10.21     14.08 o 
  -7  11  14      102.89       85.12     22.04 o 
  -6  11  14        8.94        8.40      7.82 o 
  -5  11  14       24.30        6.14      7.52 o 
  -4  11  14        6.43       10.72      9.81 o 
  -3  11  14       11.66       15.93      9.02 o 
  -2  11  14       13.79       24.68      6.92 o 
  -1  11  14       62.39       79.05      9.86 o 
   0  11  14       62.71      121.21     12.75 o 
   1  11  14       59.51       97.88     14.89 o 
   2  11  14      117.15      132.22     12.66 o 
   3  11  14      224.42      321.39     17.90 o 
   4  11  14       12.79       47.30     15.33 o 
   5  11  14      108.92      140.23     30.62 o 
   6  11  14       15.95       45.93     24.49 o 
  -7  12  14       32.36       28.58     16.33 o 
  -6  12  14       20.25       14.10      9.12 o 
  -5  12  14       65.16       43.91     14.59 o 
  -4  12  14      117.93      126.93     18.68 o 
  -3  12  14      111.43      103.20     17.66 o 
  -2  12  14      186.25      194.92     14.79 o 
  -1  12  14      190.59      239.59     14.56 o 
   0  12  14      149.07      159.78     15.15 o 
   1  12  14       71.50      103.32     16.25 o 
   2  12  14       26.51       35.11     11.31 o 
   3  12  14       40.35       87.13     17.84 o 
   4  12  14        6.81       36.56     14.81 o 
   5  12  14        2.95        8.98     18.57 o 
  -6  13  14       20.60       29.19     17.35 o 
  -5  13  14        0.49       11.63     15.10 o 
  -4  13  14        0.22       10.19     11.04 o 
  -3  13  14       20.83       31.19     12.48 o 
  -2  13  14        4.18        7.19     10.69 o 
  -1  13  14       22.15       34.54      8.68 o 
   0  13  14        3.61        9.89      9.31 o 
   1  13  14       39.75       50.61     14.73 o 
   2  13  14       18.31       33.88     14.07 o 
   3  13  14       46.00       66.65     12.47 o 
   4  13  14       32.38       26.33     20.00 o 
   5  13  14        0.32       -9.59     17.96 o 
  -5  14  14       37.44       50.82     20.41 o 
  -4  14  14       63.31       43.27     20.82 o 
  -3  14  14       34.42       38.55     14.21 o 
  -2  14  14      124.00      136.63     22.66 o 
  -1  14  14       10.87       37.68      9.74 o 
   0  14  14       25.66       56.08     15.31 o 
   1  14  14        6.21       20.00     17.76 o 
   2  14  14        0.05        4.69     15.72 o 
   3  14  14        0.79       -4.29     16.13 o 
  -4  15  14       25.88       56.34     22.25 o 
  -3  15  14       14.94       28.17     20.21 o 
  -1  15  14        2.41       26.45     13.63 o 
   0  15  14       10.70       22.41     24.39 o 
   1  15  14        4.43       13.06     17.15 o 
   2  15  14        2.15       -8.37     15.10 o 
 -11   1  15       12.97       27.15     18.37 o 
 -10   1  15       53.03       78.72     14.35 o 
  -9   1  15        0.01       13.82      6.41 o 
  -8   1  15        0.06       12.74      6.20 o 
  -7   1  15       24.87       22.31      6.32 o 
  -6   1  15       14.36       17.01      4.89 o 
  -5   1  15        1.63        5.46      3.46 o 
  -4   1  15       11.18       17.59      3.71 o 
  -3   1  15       92.73       85.01      4.33 o 
  -2   1  15        0.67        5.47      1.94 o 
  -1   1  15      134.95      144.92      4.28 o 
   0   1  15       85.48      110.22      3.62 o 
   1   1  15       69.81       73.26      3.84 o 
   2   1  15      118.27      104.30      7.25 o 
   3   1  15        9.85       11.20      4.17 o 
   4   1  15        5.50       16.32      5.65 o 
   5   1  15       28.70       32.93      6.55 o 
   6   1  15       16.60       24.95      7.65 o 
   7   1  15        2.12        4.12      7.12 o 
   8   1  15        4.58      -12.03     11.52 o 
   9   1  15        3.48       17.01     15.56 o 
 -11   2  15        5.63       11.84     15.10 o 
 -10   2  15      376.25      357.37     19.74 o 
  -9   2  15        1.79        2.97      5.57 o 
  -8   2  15      164.46      132.55     13.64 o 
  -7   2  15        8.24        8.23      6.69 o 
  -6   2  15        9.95        8.11      5.38 o 
  -5   2  15       38.43       56.72      6.04 o 
  -4   2  15       63.60       85.74      5.94 o 
  -3   2  15        4.30        3.57      3.46 o 
  -2   2  15       56.76       62.35      3.15 o 
  -1   2  15       11.28        1.63      1.63 o 
   0   2  15      656.27      639.29      7.63 o 
   1   2  15       17.71       15.89      2.87 o 
   2   2  15      811.65      767.53     15.39 o 
   3   2  15       43.20       37.06      5.13 o 
   4   2  15       22.74       11.59      6.10 o 
   5   2  15       56.57       59.32      8.77 o 
   6   2  15        4.53        1.99      6.56 o 
   7   2  15        2.04        8.24     19.89 o 
   8   2  15        5.76       -1.26     13.40 o 
   9   2  15        3.74        7.78     14.86 o 
 -11   3  15        3.50        8.92      9.20 o 
 -10   3  15       68.20       54.10      9.75 o 
  -9   3  15        0.28        8.19      5.94 o 
  -8   3  15      144.90      147.49     10.00 o 
  -7   3  15       17.52       22.86      7.63 o 
  -6   3  15      191.52      179.61     10.94 o 
  -5   3  15      241.09      243.96     11.52 o 
  -4   3  15      745.26      771.82     18.62 o 
  -3   3  15      467.50      486.40     12.24 o 
  -2   3  15      566.81      585.53      9.69 o 
  -1   3  15      545.70      550.77      8.30 o 
   0   3  15      451.83      435.94      6.31 o 
   1   3  15      833.28      741.64     12.54 o 
   2   3  15      327.61      274.11      9.18 o 
   3   3  15      511.84      443.73     11.94 o 
   4   3  15       82.21       69.24      5.83 o 
   5   3  15      109.17       74.64      9.33 o 
   6   3  15       24.82        8.89      6.99 o 
   7   3  15        6.94        1.56     10.35 o 
   8   3  15       10.73       -6.25     12.60 o 
 -10   4  15       13.08       14.01      7.73 o 
  -9   4  15      102.83      102.00     10.88 o 
  -8   4  15       30.99       27.25      6.58 o 
  -7   4  15      191.84      205.20     12.20 o 
  -6   4  15       43.73       35.67      6.96 o 
  -5   4  15       15.97       36.23      6.72 o 
  -4   4  15      255.12      253.91     11.74 o 
  -3   4  15       14.68       13.67      4.61 o 
  -2   4  15        7.71        8.94      2.93 o 
  -1   4  15        8.13       13.96      2.44 o 
   0   4  15      256.44      219.88      5.04 o 
   1   4  15        6.12        4.42      2.68 o 
   2   4  15       90.08      102.40      5.89 o 
   3   4  15       90.34       90.25      7.15 o 
   4   4  15       99.23       78.31     13.24 o 
   5   4  15       70.08       52.92      8.68 o 
   6   4  15       72.77       66.56      9.92 o 
   7   4  15        7.14        3.48     10.14 o 
   8   4  15       10.73       10.82     26.64 o 
 -10   5  15        8.83        7.65      8.75 o 
  -9   5  15       29.57       27.43      7.79 o 
  -8   5  15       75.99       74.79     10.95 o 
  -7   5  15       61.22       49.02      9.25 o 
  -6   5  15     1023.84     1028.77     26.57 o 
  -5   5  15      932.72      856.08     23.32 o 
  -4   5  15     1481.32     1447.85     33.17 o 
  -3   5  15     2518.30     2518.28     40.06 o 
  -2   5  15     1034.25     1053.17     17.95 o 
  -1   5  15     3032.76     2905.22     33.42 o 
   0   5  15     1014.41      980.14     14.43 o 
   1   5  15     1386.63     1276.36     22.02 o 
   2   5  15      878.77      784.64     16.01 o 
   3   5  15      747.51      616.62     16.85 o 
   4   5  15      357.63      281.62     12.52 o 
   5   5  15      169.86      118.16     10.03 o 
   6   5  15       32.48       18.88     10.32 o 
   7   5  15        3.47       -8.51     11.79 o 
   8   5  15        5.45        5.73     10.91 o 
 -10   6  15        3.84       12.80     10.64 o 
  -9   6  15       18.25       15.30      8.75 o 
  -8   6  15       65.30       64.35     10.82 o 
  -7   6  15       46.30       78.09     10.69 o 
  -6   6  15      163.96      165.83     12.91 o 
  -5   6  15       45.46       56.08      7.76 o 
  -4   6  15      166.27      195.69     11.19 o 
  -3   6  15      159.61      195.23      9.65 o 
  -2   6  15        2.32        3.41      3.19 o 
  -1   6  15       12.88       20.95      4.12 o 
   0   6  15       79.67       63.67      4.57 o 
   1   6  15        0.85        1.02      4.25 o 
   2   6  15       85.26       76.97      6.59 o 
   3   6  15       91.33      102.14      9.18 o 
   4   6  15       96.02       73.84      9.11 o 
   5   6  15       35.39       36.91      7.43 o 
   6   6  15       94.83       92.19     10.05 o 
   7   6  15       50.54       51.96     13.63 o 
   8   6  15        0.10        2.80     11.13 o 
 -10   7  15       58.90       53.96     14.05 o 
  -9   7  15       14.65       18.13     10.88 o 
  -8   7  15       95.41      123.39     13.53 o 
  -7   7  15      279.32      263.78     19.74 o 
  -6   7  15      254.16      272.61     16.07 o 
  -5   7  15      734.49      740.20     25.13 o 
  -4   7  15     1115.53     1149.28     27.76 o 
  -3   7  15     2529.60     2541.44     48.44 o 
  -2   7  15     1735.17     1716.54     27.88 o 
  -1   7  15     3731.86     3481.28     46.16 o 
   0   7  15     1754.16     1605.61     26.65 o 
   1   7  15     2014.11     1790.30     32.48 o 
   2   7  15      990.33      877.57     23.69 o 
   3   7  15      603.31      460.56     16.14 o 
   4   7  15      402.65      340.30     15.41 o 
   5   7  15      141.26       96.57     10.79 o 
   6   7  15      123.91       89.41     12.93 o 
   7   7  15       21.40        5.97     13.60 o 
   8   7  15       30.35       38.11     18.25 o 
  -9   8  15       67.72       53.12     14.00 o 
  -8   8  15       74.67       95.19     19.08 o 
  -7   8  15      155.98      200.12     20.04 o 
  -6   8  15      144.70      169.40     14.48 o 
  -5   8  15      207.36      245.46     15.17 o 
  -4   8  15      146.07      158.39     13.33 o 
  -3   8  15      117.78      145.75     12.46 o 
  -2   8  15      368.70      380.61     13.29 o 
  -1   8  15      236.50      238.04      9.83 o 
   0   8  15       17.67       18.63      4.93 o 
   1   8  15       58.36       88.19      7.65 o 
   2   8  15        7.54       20.25      6.54 o 
   3   8  15      118.29      148.69     12.56 o 
   4   8  15      111.29      118.59     15.53 o 
   5   8  15       66.10       91.08     10.86 o 
   6   8  15       23.73        9.02      9.11 o 
   7   8  15       15.17       22.69     12.17 o 
  -9   9  15       21.20       17.58     11.87 o 
  -8   9  15       30.47       44.72     12.90 o 
  -7   9  15       55.49       64.41     10.93 o 
  -6   9  15      220.71      219.10     22.06 o 
  -5   9  15      191.37      200.28     21.93 o 
  -4   9  15      759.44      761.92     26.93 o 
  -3   9  15     1599.43     1559.60     40.35 o 
  -2   9  15     1649.42     1560.92     56.88 o 
  -1   9  15     2129.87     2136.74     48.67 o 
   0   9  15     1454.88     1358.96     41.09 o 
   1   9  15     1500.86     1368.21     30.36 o 
   2   9  15     1225.01     1089.52     29.84 o 
   3   9  15      662.46      603.03     22.23 o 
   4   9  15      378.17      304.72     19.71 o 
   5   9  15      477.03      408.45     33.55 o 
   6   9  15       72.61       42.73     12.88 o 
   7   9  15       66.97       68.08     23.37 o 
  -8  10  15       90.06       96.30     26.23 o 
  -7  10  15      364.91      348.61     20.02 o 
  -6  10  15      108.60      129.32     13.46 o 
  -5  10  15      272.57      282.39     29.80 o 
  -4  10  15      137.37      135.75     12.62 o 
  -3  10  15      203.16      198.75     17.97 o 
  -2  10  15       35.57       40.72     11.30 o 
  -1  10  15       41.69       28.00      6.29 o 
   0  10  15       11.58       16.53      8.84 o 
   1  10  15        0.07        8.72      7.51 o 
   2  10  15       86.02      108.29     11.67 o 
   3  10  15      130.95      162.32     15.32 o 
   4  10  15       19.26       14.53     11.19 o 
   5  10  15       75.04       55.99     13.29 o 
   6  10  15       15.50       12.25     20.82 o 
  -8  11  15       41.58       41.79     18.98 o 
  -7  11  15        4.77        6.17     10.78 o 
  -6  11  15      186.99      183.30     15.83 o 
  -5  11  15      350.20      338.50     19.29 o 
  -4  11  15      617.84      538.95     28.36 o 
  -3  11  15      928.17      900.25     37.31 o 
  -2  11  15     1057.94     1060.94     40.32 o 
  -1  11  15     1147.35     1123.66     29.31 o 
   0  11  15     1302.80     1207.73     37.96 o 
   1  11  15      895.32      800.15     29.48 o 
   2  11  15      657.34      583.77     22.18 o 
   3  11  15     1171.05     1142.40     37.94 o 
   4  11  15      398.07      355.37     23.16 o 
   5  11  15      270.74      328.83     40.41 o 
   6  11  15      136.62      132.67     32.66 o 
  -7  12  15       82.91      102.78     21.84 o 
  -6  12  15      169.23      176.59     18.83 o 
  -5  12  15      114.39      120.40     30.62 o 
  -4  12  15      143.23      141.06     17.74 o 
  -3  12  15      101.39       75.38     16.64 o 
  -2  12  15       25.90        3.63      9.82 o 
  -1  12  15      107.53       74.96     11.84 o 
   0  12  15        0.02        9.06      9.03 o 
   1  12  15        0.10        9.43      9.63 o 
   2  12  15        8.64        1.26      9.39 o 
   3  12  15       35.81       82.69     17.26 o 
   4  12  15       49.51       35.06     30.52 o 
   5  12  15       38.53       72.66     26.53 o 
  -6  13  15      144.29      116.75     24.90 o 
  -5  13  15      248.36      232.69     31.03 o 
  -4  13  15      346.38      350.19     26.40 o 
  -3  13  15      576.77      567.78     31.03 o 
  -2  13  15      729.88      680.18     33.54 o 
  -1  13  15      806.23      791.25     51.65 o 
   0  13  15      792.77      747.99     29.40 o 
   1  13  15      879.43      833.17     38.88 o 
   2  13  15      420.39      397.32     29.22 o 
   3  13  15      421.51      466.77     47.97 o 
   4  13  15      140.88      149.00     31.03 o 
  -5  14  15      158.12      159.41     28.78 o 
  -4  14  15       59.31       57.76     22.45 o 
  -3  14  15      187.65      153.04     40.62 o 
  -2  14  15       16.24       10.35     11.59 o 
  -1  14  15       40.69        2.86     19.39 o 
   0  14  15        1.24       18.78     18.57 o 
   1  14  15        4.98       28.78     18.78 o 
   2  14  15        0.13       12.66     17.35 o 
   3  14  15       47.75      126.76     28.17 o 
  -3  15  15      239.34      251.06     35.11 o 
  -2  15  15      308.04      347.40     39.60 o 
   0  15  15      487.76      501.71     49.19 o 
   1  15  15      312.95      402.31     42.86 o 
 -11   0  16        1.24       17.15     16.53 o 
 -10   0  16        0.78       18.57     15.51 o 
  -9   0  16        1.46       24.70     14.90 o 
  -8   0  16       11.95       48.58     16.13 o 
  -7   0  16      111.52      137.57     13.34 o 
  -6   0  16      525.59      500.66     22.46 o 
  -5   0  16      180.54      191.35     11.21 o 
  -4   0  16      110.21      141.57     10.13 o 
  -3   0  16     1285.81     1230.38     26.78 o 
  -2   0  16     1088.31     1075.83     22.43 o 
  -1   0  16     1894.81     1708.31     69.59 o 
   0   0  16     1973.43     2038.14     28.79 o 
   1   0  16     1607.40     1614.29     31.44 o 
   2   0  16      886.65      892.21     27.83 o 
   3   0  16     1833.60     1708.97     49.08 o 
   4   0  16     1620.94     1556.77     42.83 o 
   5   0  16      541.92      534.59     39.41 o 
   6   0  16      872.11      807.29     30.96 o 
   7   0  16      212.95      207.18     35.31 o 
   8   0  16      115.66      120.84     30.82 o 
 -11   1  16       11.39       18.17     16.94 o 
 -10   1  16       31.10       19.29     11.25 o 
  -9   1  16      227.44      242.41     20.47 o 
  -8   1  16      183.89      183.76     13.37 o 
  -7   1  16      772.29      753.40     22.01 o 
  -6   1  16     1861.30     1741.11     37.23 o 
  -5   1  16     1673.83     1593.22     30.01 o 
  -4   1  16     4073.66     3889.32     55.87 o 
  -3   1  16     4046.62     3913.63     47.00 o 
  -2   1  16     5298.21     4971.55     49.46 o 
  -1   1  16     5396.52     5209.71     54.57 o 
   0   1  16     5037.39     4956.54     43.97 o 
   1   1  16     2471.02     2426.94     30.75 o 
   2   1  16     1796.30     1605.89     39.90 o 
   3   1  16      484.25      465.16     12.40 o 
   4   1  16      249.33      241.66     11.47 o 
   5   1  16      123.12      130.52      9.83 o 
   6   1  16       24.39       23.49      8.18 o 
   7   1  16        6.61        5.91     16.31 o 
   8   1  16        0.74        4.81     20.31 o 
 -11   2  16       24.46       19.19     16.74 o 
 -10   2  16       24.27       19.89      8.28 o 
  -9   2  16       85.95       95.08     11.44 o 
  -8   2  16       12.41       16.37      6.46 o 
  -7   2  16       28.10       45.75     10.75 o 
  -6   2  16       33.75       55.11      7.51 o 
  -5   2  16        0.20       52.94     11.40 o 
  -4   2  16       46.94       54.69      6.55 o 
  -3   2  16      416.65      397.43      8.36 o 
  -2   2  16      963.55      930.57     12.32 o 
  -1   2  16     1992.71     1886.59     21.08 o 
   0   2  16     1072.59     1053.44     12.34 o 
   1   2  16     3178.31     2998.80     39.21 o 
   2   2  16     1065.34     1013.25     28.45 o 
   3   2  16     2218.53     2078.42     41.61 o 
   4   2  16     1235.00     1210.91     28.31 o 
   5   2  16      766.54      764.27     22.58 o 
   6   2  16      599.78      626.32     21.44 o 
   7   2  16       51.84       52.65     17.80 o 
   8   2  16       93.61       76.43     18.81 o 
 -10   3  16       10.57       38.25     16.02 o 
  -9   3  16      294.31      320.27     23.48 o 
  -8   3  16      398.05      376.91     16.25 o 
  -7   3  16      761.06      791.55     23.05 o 
  -6   3  16     1218.93     1117.70     27.60 o 
  -5   3  16     1858.98     1724.93     36.77 o 
  -4   3  16     1897.89     1734.00     33.27 o 
  -3   3  16     3760.30     3570.76     50.35 o 
  -2   3  16     5743.05     5363.50     59.53 o 
  -1   3  16     3596.58     3450.97     39.43 o 
   0   3  16     6610.17     6128.50     52.33 o 
   1   3  16     1773.73     1731.37     22.51 o 
   2   3  16     1410.92     1300.14     25.90 o 
   3   3  16      531.61      517.05     13.29 o 
   4   3  16      103.13       94.02      9.41 o 
   5   3  16       97.26      113.06     15.00 o 
   6   3  16       55.28       35.71      8.53 o 
   7   3  16       12.55       34.17     11.93 o 
   8   3  16        4.61       17.34     14.25 o 
 -10   4  16       20.68       27.07     11.59 o 
  -9   4  16      103.81      106.19     12.75 o 
  -8   4  16        2.49       10.38      7.54 o 
  -7   4  16      131.88      139.24     10.88 o 
  -6   4  16       11.55       33.47     11.81 o 
  -5   4  16        3.11       10.76      5.50 o 
  -4   4  16       74.92       89.55      8.52 o 
  -3   4  16      752.11      698.37     14.81 o 
  -2   4  16      509.56      480.42     11.03 o 
  -1   4  16     1656.13     1526.20     18.41 o 
   0   4  16     1312.41     1281.67     15.27 o 
   1   4  16     2705.11     2455.72     37.67 o 
   2   4  16     1948.32     1833.56     28.00 o 
   3   4  16     1799.72     1712.87     34.49 o 
   4   4  16     1014.92     1038.31     22.24 o 
   5   4  16      669.06      650.13     21.17 o 
   6   4  16      245.14      290.74     16.15 o 
   7   4  16      103.19      111.97     17.00 o 
   8   4  16       57.20       40.34     17.69 o 
 -10   5  16       51.68       86.18     15.08 o 
  -9   5  16      124.34      139.58     23.29 o 
  -8   5  16      266.44      246.05     19.02 o 
  -7   5  16      601.78      560.60     19.58 o 
  -6   5  16      455.92      434.59     16.64 o 
  -5   5  16     2330.54     2168.19     44.66 o 
  -4   5  16     1263.81     1097.82     26.82 o 
  -3   5  16     3389.27     3101.32     48.12 o 
  -2   5  16     3303.46     3074.24     41.78 o 
  -1   5  16     3258.89     3163.67     38.20 o 
   0   5  16     1853.47     1789.97     27.49 o 
   1   5  16     1416.64     1357.67     24.66 o 
   2   5  16      870.54      825.10     19.19 o 
   3   5  16      509.83      477.58     14.70 o 
   4   5  16      188.40      224.67     11.75 o 
   5   5  16        9.06        7.34      6.29 o 
   6   5  16       94.85      108.56     10.65 o 
   7   5  16       11.88       11.49      9.87 o 
   8   5  16        1.70       11.94     11.93 o 
 -10   6  16       15.32       19.76     11.18 o 
  -9   6  16       22.41       27.01      9.24 o 
  -8   6  16       92.76       93.15     11.94 o 
  -7   6  16       57.65       74.89     24.93 o 
  -6   6  16       28.44       44.75      7.88 o 
  -5   6  16       42.10       33.79      7.45 o 
  -4   6  16       21.08       14.16      5.84 o 
  -3   6  16      610.23      565.18     15.41 o 
  -2   6  16      495.97      442.36     11.55 o 
  -1   6  16     1722.61     1543.78     54.50 o 
   0   6  16     1153.09     1074.78     18.52 o 
   1   6  16     1430.48     1433.94     27.45 o 
   2   6  16     1242.43     1250.43     25.24 o 
   3   6  16      896.81      909.25     23.46 o 
   4   6  16      812.22      923.43     22.74 o 
   5   6  16      395.42      435.05     16.44 o 
   6   6  16      261.57      329.42     20.92 o 
   7   6  16      112.00      151.76     18.26 o 
   8   6  16       47.63       62.46     15.20 o 
 -10   7  16       16.71       10.27     14.70 o 
  -9   7  16       82.50      103.44     16.26 o 
  -8   7  16       80.03       73.73     11.63 o 
  -7   7  16      270.33      272.04     17.38 o 
  -6   7  16      546.29      501.34     21.13 o 
  -5   7  16      954.88      869.64     24.19 o 
  -4   7  16     1784.66     1664.67     36.36 o 
  -3   7  16     2280.61     2151.33     43.65 o 
  -2   7  16     1027.42      948.27     17.64 o 
  -1   7  16     1137.33     1102.35     30.20 o 
   0   7  16     1484.62     1370.53     26.52 o 
   1   7  16      673.17      650.28     17.09 o 
   2   7  16      478.45      491.94     16.75 o 
   3   7  16       91.01      105.60      9.79 o 
   4   7  16      215.27      264.48     14.29 o 
   5   7  16        0.10       12.70      6.83 o 
   6   7  16        0.11        1.67      9.08 o 
   7   7  16       23.41       19.91     12.49 o 
  -9   8  16       17.32       15.37     12.45 o 
  -8   8  16        8.74       26.96      9.07 o 
  -7   8  16        1.26       -1.71      6.69 o 
  -6   8  16        9.14        4.27      7.65 o 
  -5   8  16       27.45       30.69      8.10 o 
  -4   8  16       21.48       17.72      8.01 o 
  -3   8  16       29.66       29.13      7.68 o 
  -2   8  16      276.32      333.61     16.99 o 
  -1   8  16      315.12      313.07     16.39 o 
   0   8  16      851.42      818.49     27.43 o 
   1   8  16      588.47      614.15     18.54 o 
   2   8  16      528.96      624.70     21.48 o 
   3   8  16      481.69      610.26     22.29 o 
   4   8  16      270.98      365.06     16.70 o 
   5   8  16      126.19      199.31     24.66 o 
   6   8  16      135.01      233.39     17.50 o 
   7   8  16       64.85       79.89     16.47 o 
  -9   9  16       49.37       57.76     22.66 o 
  -8   9  16       47.01       27.46     11.23 o 
  -7   9  16      304.11      314.79     22.48 o 
  -6   9  16      229.88      230.29     32.05 o 
  -5   9  16      730.81      646.74     24.57 o 
  -4   9  16      413.33      435.28     20.33 o 
  -3   9  16      442.88      406.58     24.35 o 
  -2   9  16     1027.71     1031.26     36.63 o 
  -1   9  16      626.57      647.37     23.88 o 
   0   9  16      389.22      388.95     19.44 o 
   1   9  16      274.78      335.76     16.43 o 
   2   9  16      296.86      349.85     17.31 o 
   3   9  16       30.37       42.58      9.70 o 
   4   9  16        2.72       25.00     10.81 o 
   5   9  16       27.03       22.92     11.54 o 
   6   9  16        2.28       -6.08      8.71 o 
  -8  10  16       25.14       23.21     13.27 o 
  -7  10  16       50.15       60.74     22.30 o 
  -6  10  16       21.97       21.75     10.80 o 
  -5  10  16        0.07       14.30      8.71 o 
  -4  10  16        3.96        4.82      7.07 o 
  -3  10  16        0.39       13.63     10.82 o 
  -2  10  16       35.65       53.03     12.35 o 
  -1  10  16       36.99       49.82     10.10 o 
   0  10  16       75.30      122.46     13.44 o 
   1  10  16      312.61      426.33     18.54 o 
   2  10  16      246.73      349.92     25.81 o 
   3  10  16       28.69       70.93     11.73 o 
   4  10  16      142.32      259.59     20.47 o 
   5  10  16       21.11       38.21     12.54 o 
   6  10  16       29.38       52.25     25.72 o 
  -8  11  16       26.56       24.61     12.19 o 
  -7  11  16       55.67       38.08     12.76 o 
  -6  11  16       97.53      103.12     13.48 o 
  -5  11  16       90.38       82.68     11.83 o 
  -4  11  16      150.19      158.10     36.43 o 
  -3  11  16      166.27      142.13     28.47 o 
  -2  11  16      111.29      102.85     30.11 o 
  -1  11  16      174.40      200.37     18.74 o 
   0  11  16      106.91      140.86     18.13 o 
   1  11  16      140.85      180.95     16.29 o 
   2  11  16        6.26       28.50      9.50 o 
   3  11  16        4.87        5.04     10.64 o 
   4  11  16        4.80       32.80     12.49 o 
   5  11  16        0.01        4.99     13.88 o 
  -7  12  16       21.51       19.50     12.20 o 
  -6  12  16       26.51       32.69     12.60 o 
  -5  12  16       38.63       26.42     12.06 o 
  -4  12  16        9.75        3.16     10.59 o 
  -3  12  16        0.09        0.41     10.63 o 
  -2  12  16        0.51        5.77     10.74 o 
  -1  12  16       34.27       60.62     22.86 o 
   0  12  16       23.97       76.19     15.72 o 
   1  12  16        3.28       15.46     10.19 o 
   2  12  16       19.92       90.25     21.74 o 
   3  12  16        7.51       21.03     12.27 o 
   4  12  16       28.20       47.83     15.83 o 
   5  12  16       22.47       38.58     23.06 o 
  -6  13  16        0.22       16.13     17.76 o 
  -5  13  16       10.71       12.86     16.94 o 
  -4  13  16        2.30       33.55     13.48 o 
  -3  13  16       18.38       27.63     12.47 o 
  -2  13  16        3.82       15.89     13.06 o 
  -1  13  16       12.50       18.17     20.41 o 
   0  13  16       29.44       65.90     15.66 o 
   1  13  16        0.14        4.58     11.96 o 
   2  13  16        6.34       21.78     14.90 o 
   3  13  16        2.30       -2.83     12.23 o 
   4  13  16        0.07       22.45     21.23 o 
  -5  14  16       23.84       25.92     18.57 o 
  -4  14  16       27.73       34.50     20.21 o 
  -3  14  16        2.50        8.78     18.78 o 
  -2  14  16        0.17        7.79     22.04 o 
  -1  14  16       22.48      -11.43     16.94 o 
   0  14  16        0.04      -10.82     18.17 o 
   1  14  16       20.32       22.04     17.96 o 
   2  14  16        9.32       46.54     20.62 o 
  -3  15  16        2.65       -7.55     19.39 o 
  -2  15  16        7.04       22.25     21.64 o 
   1  15  16        6.55       43.07     20.41 o 
 -10   1  17      154.38      166.68     19.05 o 
  -9   1  17       69.01       61.60     13.41 o 
  -8   1  17        0.03        3.49      6.48 o 
  -7   1  17        0.64       -4.54      6.13 o 
  -6   1  17        4.15       -0.82      4.99 o 
  -5   1  17        4.75        3.47      5.70 o 
  -4   1  17        8.07       13.40      3.94 o 
  -3   1  17       50.69       52.55      3.65 o 
  -2   1  17        8.13        9.04      2.83 o 
  -1   1  17       97.28       90.20      4.32 o 
   0   1  17      293.80      352.15      9.82 o 
   1   1  17       11.33       26.02      3.65 o 
   2   1  17       20.78       14.12      4.29 o 
   3   1  17       12.53       19.46      4.94 o 
   4   1  17       19.30       18.60      6.01 o 
   5   1  17        9.35       13.44      7.58 o 
   6   1  17       13.20        7.46      7.47 o 
   7   1  17        5.69        4.76     10.70 o 
   8   1  17        0.05       -4.15     13.49 o 
 -10   2  17       24.62       32.83     12.31 o 
  -9   2  17       15.10        0.62      6.91 o 
  -8   2  17        0.08        0.92      5.87 o 
  -7   2  17       38.65       32.38      7.05 o 
  -6   2  17      104.75      100.26      9.15 o 
  -5   2  17      127.44      133.76      9.69 o 
  -4   2  17      223.33      230.50      9.46 o 
  -3   2  17      315.17      328.34      8.05 o 
  -2   2  17      447.75      476.31     11.34 o 
  -1   2  17      241.47      255.13      6.51 o 
   0   2  17      356.96      365.30      7.79 o 
   1   2  17      145.80      151.09      7.50 o 
   2   2  17      255.36      224.34      8.71 o 
   3   2  17       65.90       61.18      6.02 o 
   4   2  17       61.80       33.88      6.52 o 
   5   2  17       25.42       20.50      7.39 o 
   6   2  17        3.47        3.60      7.08 o 
   7   2  17       22.47       21.63     11.69 o 
   8   2  17        0.19       -0.53     14.12 o 
 -10   3  17        1.36       -1.41      8.63 o 
  -9   3  17       12.60        0.66      6.51 o 
  -8   3  17       53.59       56.30     13.13 o 
  -7   3  17       12.01       16.02      6.48 o 
  -6   3  17       88.52       91.57      9.10 o 
  -5   3  17      154.55      128.37      9.81 o 
  -4   3  17       14.80       18.04      5.23 o 
  -3   3  17       75.01       89.79      5.84 o 
  -2   3  17      502.63      519.17     10.84 o 
  -1   3  17        9.58        8.38      2.63 o 
   0   3  17      788.89      768.10     12.35 o 
   1   3  17        0.16        0.49      3.04 o 
   2   3  17       23.97       20.58      4.16 o 
   3   3  17        9.27        1.16      4.11 o 
   4   3  17       40.31       26.55      7.34 o 
   5   3  17        2.11       -7.53      6.11 o 
   6   3  17        1.72        0.79      7.46 o 
   7   3  17       38.21       55.07     14.41 o 
   8   3  17        1.14      -12.69     13.24 o 
 -10   4  17        1.17        5.15      9.59 o 
  -9   4  17       20.62       18.16      8.63 o 
  -8   4  17        0.80       12.54      6.28 o 
  -7   4  17       36.76       30.87      8.38 o 
  -6   4  17        1.10        9.21      5.86 o 
  -5   4  17      107.66       95.88      9.65 o 
  -4   4  17      356.66      373.04     14.82 o 
  -3   4  17      307.10      311.94     12.30 o 
  -2   4  17     1530.85     1453.77     23.30 o 
  -1   4  17      750.50      764.90     13.74 o 
   0   4  17      950.57      915.62     15.42 o 
   1   4  17      406.66      345.67     10.63 o 
   2   4  17      578.13      484.63     11.52 o 
   3   4  17      216.77      191.19     10.22 o 
   4   4  17      231.95      185.08     12.22 o 
   5   4  17      142.50      106.30     14.60 o 
   6   4  17       60.55       51.17      9.72 o 
   7   4  17       55.49       46.93     13.42 o 
   8   4  17        8.02      -20.16     12.35 o 
 -10   5  17        9.99       33.43     12.14 o 
  -9   5  17       16.86       24.86      8.86 o 
  -8   5  17       55.18       52.81      9.94 o 
  -7   5  17      201.40      210.32     13.21 o 
  -6   5  17       57.78       83.77     17.23 o 
  -5   5  17      363.55      387.96     26.13 o 
  -4   5  17      190.21      215.91     12.11 o 
  -3   5  17      358.18      366.48     10.76 o 
  -2   5  17      124.06      124.63      6.40 o 
  -1   5  17       23.78       23.65      4.53 o 
   0   5  17        0.03       -2.58      3.73 o 
   1   5  17        4.30        2.95      3.25 o 
   2   5  17        0.60       -5.72      4.72 o 
   3   5  17       15.89       16.03      5.79 o 
   4   5  17        0.20        0.00      5.61 o 
   5   5  17       19.12       16.58      6.84 o 
   6   5  17        9.68       15.17      9.84 o 
   7   5  17        3.62       17.87     10.16 o 
   8   5  17       41.65       28.10     12.96 o 
 -10   6  17        0.31       11.38     10.43 o 
  -9   6  17       15.05       21.91      8.98 o 
  -8   6  17        0.74        1.55      7.56 o 
  -7   6  17       70.43       78.45     15.99 o 
  -6   6  17       26.56       34.47      7.88 o 
  -5   6  17       42.66       37.44      9.66 o 
  -4   6  17      808.51      848.25     23.49 o 
  -3   6  17      242.94      249.50     10.68 o 
  -2   6  17     1227.99     1206.61     21.89 o 
  -1   6  17      580.04      533.55     14.31 o 
   0   6  17     1745.93     1579.41     29.27 o 
   1   6  17     1184.23     1099.26     23.21 o 
   2   6  17      588.87      493.21     14.89 o 
   3   6  17      553.48      466.93     22.01 o 
   4   6  17      420.63      367.51     15.04 o 
   5   6  17      254.02      212.90     12.74 o 
   6   6  17       60.88       28.31     10.46 o 
   7   6  17       77.94       52.38     12.25 o 
  -9   7  17       48.39       64.46     22.25 o 
  -8   7  17       62.88       56.97     21.13 o 
  -7   7  17      151.56      146.70     13.90 o 
  -6   7  17      178.83      174.31     14.08 o 
  -5   7  17      227.16      251.78     13.51 o 
  -4   7  17      134.14      173.38     13.11 o 
  -3   7  17       61.58       66.45      9.70 o 
  -2   7  17       86.96       87.22      8.16 o 
  -1   7  17        9.87       13.68      5.45 o 
   0   7  17        3.84        6.47      7.98 o 
   1   7  17        1.34       -1.38      5.59 o 
   2   7  17        4.73       18.44      7.47 o 
   3   7  17       36.16       41.35      8.14 o 
   4   7  17       15.17       12.85      7.32 o 
   5   7  17       38.76       46.23      8.65 o 
   6   7  17       27.01       19.33     10.44 o 
   7   7  17        1.16       -7.01     10.61 o 
  -9   8  17        0.58       18.58     15.82 o 
  -8   8  17       99.62       92.70     19.06 o 
  -7   8  17       99.61       78.19     11.52 o 
  -6   8  17      401.39      347.92     18.78 o 
  -5   8  17      490.47      419.20     23.49 o 
  -4   8  17      452.93      437.12     16.88 o 
  -3   8  17      399.67      405.77     16.14 o 
  -2   8  17     1612.65     1591.46     48.30 o 
  -1   8  17     1193.26     1168.34     33.81 o 
   0   8  17     1072.63      963.80     31.20 o 
   1   8  17     1265.75     1167.60     31.98 o 
   2   8  17     1120.78      984.86     40.68 o 
   3   8  17      669.89      606.47     42.16 o 
   4   8  17      284.29      219.11     22.48 o 
   5   8  17      114.30      103.20     13.13 o 
   6   8  17       78.22       53.56     12.07 o 
   7   8  17       47.10       46.34     16.02 o 
  -9   9  17        2.48        7.65     10.24 o 
  -8   9  17       68.48       84.31     15.14 o 
  -7   9  17       25.01       17.99      9.87 o 
  -6   9  17      190.65      230.81     21.78 o 
  -5   9  17      173.63      197.75     15.16 o 
  -4   9  17      155.92      171.54     13.90 o 
  -3   9  17       59.82       87.15      9.72 o 
  -2   9  17       30.32       34.72     10.83 o 
  -1   9  17       63.40       54.65     10.00 o 
   0   9  17       27.57       12.61     11.60 o 
   1   9  17        2.25        3.49      7.33 o 
   2   9  17       19.69       28.24     11.84 o 
   3   9  17        1.13       -1.36      7.52 o 
   4   9  17       72.98       96.39     14.90 o 
   5   9  17       47.83       48.30     12.96 o 
   6   9  17       26.71       34.46     12.98 o 
  -8  10  17       38.91       53.05     15.72 o 
  -7  10  17      338.12      359.06     25.24 o 
  -6  10  17      192.04      203.57     16.38 o 
  -5  10  17      372.01      357.40     19.51 o 
  -4  10  17      815.77      803.40     28.40 o 
  -3  10  17      809.79      783.36     34.45 o 
  -2  10  17     1129.35     1106.07     52.29 o 
  -1  10  17     1230.28     1159.83     35.23 o 
   0  10  17     1484.24     1401.74    128.69 o 
   1  10  17      878.97      871.07     27.01 o 
   2  10  17      599.79      526.64     32.70 o 
   3  10  17      153.35      115.38     12.60 o 
   4  10  17      277.53      265.88     23.98 o 
   5  10  17       86.69       69.22     14.57 o 
   6  10  17       61.03       41.94     22.35 o 
  -7  11  17       45.67       53.89     36.94 o 
  -6  11  17      130.03      172.02     16.19 o 
  -5  11  17      172.34      177.52     15.31 o 
  -4  11  17      195.00      226.59     21.36 o 
  -3  11  17      142.95      159.16     18.39 o 
  -2  11  17      157.26      137.24     17.05 o 
  -1  11  17        1.09        9.09     12.77 o 
   0  11  17        4.77       19.48     13.16 o 
   1  11  17        5.00        8.79      9.92 o 
   2  11  17        8.69       35.94      9.85 o 
   3  11  17       11.57       18.48     11.57 o 
   4  11  17       58.99       82.05     14.94 o 
   5  11  17       13.71       41.47     16.73 o 
  -7  12  17       76.28       68.97     15.29 o 
  -6  12  17      194.12      180.01     22.66 o 
  -5  12  17      223.23      216.21     24.19 o 
  -4  12  17      460.65      411.03     35.52 o 
  -3  12  17      635.37      602.67     31.82 o 
  -2  12  17      740.22      786.50     36.84 o 
  -1  12  17      969.02     1028.94     62.66 o 
   0  12  17      860.01      886.33     39.96 o 
   1  12  17      399.87      351.96     23.90 o 
   2  12  17      589.17      648.26     28.04 o 
   3  12  17      194.53      163.43     17.60 o 
   4  12  17      121.70      100.52     19.69 o 
  -6  13  17      119.70      151.04     28.98 o 
  -5  13  17       71.52       37.15     20.62 o 
  -4  13  17      205.93      210.65     31.64 o 
  -3  13  17       20.06      -17.65     10.69 o 
  -2  13  17       93.20       81.42     28.47 o 
  -1  13  17       17.65       -4.29     18.17 o 
   0  13  17        0.08       -3.88     18.37 o 
   1  13  17        0.58       -3.27     17.55 o 
   2  13  17       22.19       21.85     11.55 o 
   3  13  17       11.08       30.21     15.08 o 
  -4  14  17      322.79      378.02     40.82 o 
  -3  14  17      293.71      277.60     37.15 o 
  -2  14  17      441.78      389.65     42.25 o 
  -1  14  17      366.59      402.51     41.84 o 
   0  14  17      455.43      453.75     42.66 o 
   2  14  17      448.08      551.11     46.95 o 
 -10   0  18      226.99      208.81     29.60 o 
  -9   0  18      102.17      152.07     25.31 o 
  -8   0  18      183.04      236.16     28.17 o 
  -7   0  18     1276.29     1248.57     62.87 o 
  -6   0  18      782.49      843.81     31.85 o 
  -5   0  18     3250.71     3054.37     88.08 o 
  -4   0  18     2869.06     2730.18     62.18 o 
  -3   0  18     4484.76     4260.79     78.17 o 
  -2   0  18     4377.97     3981.99     74.53 o 
  -1   0  18     4052.07     3985.27     65.45 o 
   0   0  18     2951.22     2759.14     61.58 o 
   1   0  18     2915.94     2728.47     62.06 o 
   2   0  18     1450.71     1378.20     32.56 o 
   3   0  18      535.00      474.34     18.82 o 
   4   0  18      214.85      192.89     25.11 o 
   5   0  18      111.85      106.20     18.87 o 
   6   0  18       17.91       13.60      9.93 o 
   7   0  18        0.67        2.45     19.19 o 
   8   0  18        0.02      -11.84     17.55 o 
 -10   1  18       93.32       93.55     16.10 o 
  -9   1  18       11.68       31.82     11.62 o 
  -8   1  18        0.34       16.36      7.34 o 
  -7   1  18       18.92       39.16      8.50 o 
  -6   1  18      139.26      124.87     11.20 o 
  -5   1  18       12.32       42.11      6.80 o 
  -4   1  18      190.89      170.52      8.54 o 
  -3   1  18      162.77      130.97      7.33 o 
  -2   1  18      806.37      657.45     21.32 o 
  -1   1  18     1477.97     1338.99     22.93 o 
   0   1  18     3304.12     3070.39     44.84 o 
   1   1  18     1939.45     1823.87     29.39 o 
   2   1  18     2233.04     2045.25     29.45 o 
   3   1  18     1296.13     1221.83     32.60 o 
   4   1  18      469.17      445.70     17.51 o 
   5   1  18      703.87      703.15     34.67 o 
   6   1  18      147.58      148.12     14.24 o 
   7   1  18      174.30      200.77     20.60 o 
   8   1  18       62.90       34.11     18.08 o 
 -10   2  18      143.94      156.09     19.04 o 
  -9   2  18       46.76       62.55     10.62 o 
  -8   2  18      296.47      339.33     18.48 o 
  -7   2  18      748.15      704.36     31.35 o 
  -6   2  18     1271.95     1196.26     29.65 o 
  -5   2  18     2424.48     2302.42     46.57 o 
  -4   2  18     3235.21     3136.35     59.05 o 
  -3   2  18     3508.57     3291.85     41.22 o 
  -2   2  18     2602.31     2497.70     33.17 o 
  -1   2  18     3923.46     3867.43     44.41 o 
   0   2  18     1896.87     1902.34     32.60 o 
   1   2  18     2736.27     2623.33     39.15 o 
   2   2  18     1324.16     1256.10     23.22 o 
   3   2  18      664.06      619.53     25.26 o 
   4   2  18      312.12      305.22     13.53 o 
   5   2  18        3.39        2.49      6.68 o 
   6   2  18        3.31        2.78      7.30 o 
   7   2  18        3.40        8.79     11.07 o 
   8   2  18        0.06       -2.63     13.55 o 
 -10   3  18       47.43       69.67     13.80 o 
  -9   3  18        1.43       17.63      7.31 o 
  -8   3  18       82.15       96.79     10.44 o 
  -7   3  18        7.16       26.98      7.04 o 
  -6   3  18        7.44       26.74      6.78 o 
  -5   3  18        0.01       31.09      6.80 o 
  -4   3  18       24.51       20.39      6.30 o 
  -3   3  18      207.61      192.21      9.44 o 
  -2   3  18      741.26      666.55     13.93 o 
  -1   3  18      579.19      516.76     10.52 o 
   0   3  18     1956.59     1851.21     32.07 o 
   1   3  18      859.81      842.82     17.52 o 
   2   3  18     1418.74     1455.09     26.09 o 
   3   3  18      882.02      889.97     29.35 o 
   4   3  18      631.52      630.48     20.13 o 
   5   3  18      574.20      616.35     21.24 o 
   6   3  18      250.07      300.28     18.95 o 
   7   3  18      260.53      274.90     23.21 o 
   8   3  18        9.98       21.64     15.84 o 
 -10   4  18        7.09       21.44     11.13 o 
  -9   4  18       60.98       78.05     12.10 o 
  -8   4  18      161.73      183.28     13.01 o 
  -7   4  18      321.69      344.47     16.10 o 
  -6   4  18     1694.09     1544.54     35.99 o 
  -5   4  18     1368.89     1291.31     31.26 o 
  -4   4  18     2003.13     1863.86     39.85 o 
  -3   4  18     2709.84     2605.48     40.34 o 
  -2   4  18     1365.78     1368.35     25.65 o 
  -1   4  18     3474.91     3243.99     57.99 o 
   0   4  18     1765.30     1772.15     31.32 o 
   1   4  18     1454.41     1458.42     28.88 o 
   2   4  18     1222.97     1269.67     24.26 o 
   3   4  18      423.57      447.15     14.55 o 
   4   4  18       89.67      100.10     15.27 o 
   5   4  18       87.49       92.56     13.36 o 
   6   4  18        6.79      -11.82     10.83 o 
   7   4  18        0.40      -11.66     10.69 o 
 -10   5  18       12.80       19.02     14.39 o 
  -9   5  18        2.59       17.47      8.70 o 
  -8   5  18        8.87       19.27      8.43 o 
  -7   5  18       59.49       73.84      9.53 o 
  -6   5  18        0.36        8.20      8.80 o 
  -5   5  18      160.45      179.23     11.89 o 
  -4   5  18       24.15       36.38      7.30 o 
  -3   5  18       66.45       84.26      6.60 o 
  -2   5  18      534.11      546.85     13.37 o 
  -1   5  18      250.23      285.43     14.50 o 
   0   5  18      505.73      542.17     16.57 o 
   1   5  18      635.83      690.87     15.88 o 
   2   5  18      723.53      751.37     18.76 o 
   3   5  18      605.76      676.17     18.37 o 
   4   5  18      365.40      435.43     17.93 o 
   5   5  18      272.02      327.17     16.98 o 
   6   5  18      157.43      223.50     24.51 o 
   7   5  18      107.67      116.17     15.07 o 
 -10   6  18       22.32       23.99     12.04 o 
  -9   6  18       17.78       16.78     17.55 o 
  -8   6  18      211.85      185.64     25.19 o 
  -7   6  18      186.36      150.03     13.92 o 
  -6   6  18      525.28      471.86     18.30 o 
  -5   6  18      404.84      391.15     16.05 o 
  -4   6  18     1545.19     1524.38     29.84 o 
  -3   6  18     1337.94     1290.06     27.97 o 
  -2   6  18     2297.83     2270.32     38.29 o 
  -1   6  18     1693.29     1633.94     38.90 o 
   0   6  18     1501.49     1420.08     33.61 o 
   1   6  18     1052.77     1057.55     29.05 o 
   2   6  18      360.49      385.00     14.26 o 
   3   6  18      378.77      403.84     23.85 o 
   4   6  18       27.54       49.26      8.63 o 
   5   6  18      137.87      159.19     11.81 o 
   6   6  18        4.02        1.00      9.04 o 
   7   6  18       13.24       15.77     11.01 o 
  -9   7  18       26.88       27.97     11.67 o 
  -8   7  18       11.34       13.75      8.46 o 
  -7   7  18       53.91       34.98      9.31 o 
  -6   7  18       74.80       67.44     10.63 o 
  -5   7  18       86.75       93.14     10.01 o 
  -4   7  18        1.49        0.27      5.86 o 
  -3   7  18        7.20        7.34      5.95 o 
  -2   7  18       13.00       11.56      6.27 o 
  -1   7  18       87.25       90.97     14.20 o 
   0   7  18      339.06      357.11     39.19 o 
   1   7  18      470.74      542.27     31.41 o 
   2   7  18      218.43      276.89     15.24 o 
   3   7  18      364.77      444.14     19.14 o 
   4   7  18      202.25      251.32     13.37 o 
   5   7  18      156.55      177.32     13.83 o 
   6   7  18       33.83       61.68     12.47 o 
   7   7  18       27.32       31.14     12.93 o 
  -9   8  18        5.82        4.01     12.66 o 
  -8   8  18       42.56       37.47     12.41 o 
  -7   8  18       54.78       33.93      9.82 o 
  -6   8  18      174.47      167.65     14.60 o 
  -5   8  18      297.37      294.53     17.57 o 
  -4   8  18      469.53      431.02     24.03 o 
  -3   8  18     1079.66     1035.20     27.31 o 
  -2   8  18      868.18      846.29     39.30 o 
  -1   8  18     1062.80     1061.35     32.31 o 
   0   8  18      435.53      488.73     27.49 o 
   1   8  18      701.74      787.55     28.77 o 
   2   8  18      197.55      278.68     17.44 o 
   3   8  18      253.33      351.14     18.21 o 
   4   8  18       99.60      153.58     14.02 o 
   5   8  18       80.71      113.63     14.00 o 
   6   8  18       21.83       25.94     10.82 o 
  -8   9  18       39.44       37.71     12.90 o 
  -7   9  18      223.65      219.95     21.34 o 
  -6   9  18       10.68       10.79      8.20 o 
  -5   9  18        9.57        3.18      7.37 o 
  -4   9  18       32.65       39.65      9.41 o 
  -3   9  18        4.85        6.70      6.70 o 
  -2   9  18       33.30       36.06      9.53 o 
  -1   9  18       33.28       65.88     14.78 o 
   0   9  18       25.74       33.54     19.49 o 
   1   9  18       73.80      114.07     13.78 o 
   2   9  18      238.81      349.61     17.78 o 
   3   9  18      263.77      361.68     18.96 o 
   4   9  18       96.23      114.43     16.28 o 
   5   9  18       73.56      114.10     16.63 o 
   6   9  18       41.77       73.72     21.61 o 
  -8  10  18        3.60        5.00     10.72 o 
  -7  10  18        2.94       15.95     10.86 o 
  -6  10  18       64.71       57.65     11.37 o 
  -5  10  18      185.08      189.13     15.66 o 
  -4  10  18      273.93      241.53     16.52 o 
  -3  10  18      230.43      246.46     21.27 o 
  -2  10  18      326.92      393.85     20.38 o 
  -1  10  18      264.52      314.74     24.97 o 
   0  10  18      379.62      451.96     27.63 o 
   1  10  18      104.37      147.69     15.77 o 
   2  10  18      139.86      203.63     14.98 o 
   3  10  18      162.50      251.33     23.94 o 
   4  10  18       21.26       45.65     13.39 o 
   5  10  18       11.99       40.99     13.23 o 
  -7  11  18       43.73       59.63     14.49 o 
  -6  11  18       31.32       12.92     10.32 o 
  -5  11  18       10.70        9.56     11.36 o 
  -4  11  18       16.75        6.82     11.15 o 
  -3  11  18        1.14       22.56     13.98 o 
  -2  11  18        0.50       10.25     10.44 o 
  -1  11  18        0.73       14.51     13.13 o 
   0  11  18       31.64       46.07     14.64 o 
   1  11  18      143.62      203.66     30.11 o 
   2  11  18        6.78       51.36     14.56 o 
   3  11  18      121.31      178.02     18.67 o 
   4  11  18       19.15       50.21     13.49 o 
   5  11  18       22.40       50.02     13.91 o 
  -6  12  18       37.00       53.68     20.62 o 
  -5  12  18       23.94       37.15     20.41 o 
  -4  12  18       96.23      114.37     38.68 o 
  -3  12  18      128.66      161.71     19.85 o 
  -2  12  18      113.78      155.13     19.03 o 
  -1  12  18       82.25      132.27     28.58 o 
   0  12  18       72.30      114.53     37.46 o 
   1  12  18       76.74      147.17     30.11 o 
   2  12  18       39.38       75.24     13.74 o 
   3  12  18        1.69       22.15     11.43 o 
   4  12  18        0.20        6.96     14.35 o 
  -5  13  18       32.32       33.07     21.43 o 
  -4  13  18       20.22       62.87     22.45 o 
  -3  13  18       46.06       38.39     14.32 o 
  -2  13  18       18.47       30.21     21.43 o 
  -1  13  18       19.41       38.17     21.84 o 
   0  13  18        6.78       31.84     20.21 o 
   1  13  18       18.23       20.27     24.09 o 
   2  13  18       24.62       39.66     26.74 o 
   3  13  18        1.55       13.31     14.15 o 
  -4  14  18       48.87       87.36     26.13 o 
  -3  14  18        3.64       -3.47     19.39 o 
  -2  14  18       12.47       19.39     23.27 o 
  -1  14  18        8.43       49.19     24.29 o 
   0  14  18        0.74       46.54     21.84 o 
 -10   1  19        0.65        3.89      9.85 o 
  -9   1  19        3.27       14.85     10.34 o 
  -8   1  19        0.08       -2.46      8.88 o 
  -7   1  19        0.47        4.58      6.87 o 
  -6   1  19        2.32        5.89      6.83 o 
  -5   1  19       12.25        5.01      6.93 o 
  -4   1  19        1.23       -4.52      6.30 o 
  -3   1  19       33.00       27.46      3.67 o 
  -2   1  19       14.60       18.25      4.27 o 
  -1   1  19       50.32       57.55      5.25 o 
   0   1  19       35.98       65.40      6.38 o 
   1   1  19       15.30       42.38      5.97 o 
   2   1  19       12.72       31.07      5.35 o 
   3   1  19       57.66       59.43      7.23 o 
   4   1  19       32.43       37.47      7.27 o 
   5   1  19        2.25       14.60      6.91 o 
   6   1  19       10.83       16.91     11.56 o 
   7   1  19        3.82       -1.10     10.86 o 
 -10   2  19       15.48       27.32     12.43 o 
  -9   2  19       10.24       14.18      8.20 o 
  -8   2  19        0.06        4.57      7.30 o 
  -7   2  19       37.92       35.14      7.74 o 
  -6   2  19       40.68       33.55      7.37 o 
  -5   2  19       41.79       40.87      7.84 o 
  -4   2  19       39.15       43.99      7.76 o 
  -3   2  19        0.71        1.09      2.82 o 
  -2   2  19      228.92      214.07      8.46 o 
  -1   2  19        0.78        6.88      3.73 o 
   0   2  19      203.68      195.11     14.96 o 
   1   2  19       18.24       32.77      5.74 o 
   2   2  19        7.69        7.74      4.66 o 
   3   2  19       16.15       15.11      5.52 o 
   4   2  19       14.21        8.85      6.16 o 
   5   2  19        0.13       12.05      7.16 o 
   6   2  19       12.41        6.21     11.12 o 
   7   2  19        1.06        0.97     10.97 o 
 -10   3  19       33.16       41.07     18.78 o 
  -9   3  19        0.70       11.69      6.92 o 
  -8   3  19       22.07       24.33      7.95 o 
  -7   3  19       39.63       35.94      7.97 o 
  -6   3  19      116.62      119.67     10.40 o 
  -5   3  19       93.58       93.28      9.59 o 
  -4   3  19       68.18       42.36      7.83 o 
  -3   3  19      184.30      196.57      9.98 o 
  -2   3  19       98.26       87.43      6.17 o 
  -1   3  19      604.85      569.83     13.53 o 
   0   3  19      187.20      171.95      8.83 o 
   1   3  19      486.77      445.38     13.83 o 
   2   3  19      177.03      140.49     10.68 o 
   3   3  19      128.66       65.17     12.56 o 
   4   3  19       81.19       58.91     14.09 o 
   5   3  19       27.14       18.23      9.84 o 
   6   3  19       29.23       11.77     13.58 o 
   7   3  19        0.96        7.78     12.08 o 
 -10   4  19        2.99        7.03      9.47 o 
  -9   4  19       32.21       22.47      8.83 o 
  -8   4  19        8.52       20.69      7.29 o 
  -7   4  19        3.26        8.35      6.70 o 
  -6   4  19      131.37      155.08     24.00 o 
  -5   4  19        0.53        2.73      8.05 o 
  -4   4  19       60.62       68.16      8.82 o 
  -3   4  19       97.47      111.49      5.93 o 
  -2   4  19       27.14       16.25      4.12 o 
  -1   4  19       38.05       28.53      4.96 o 
   0   4  19        0.13       -2.89      4.52 o 
   1   4  19        3.97        3.61      4.86 o 
   2   4  19        3.89        3.71      4.38 o 
   3   4  19       17.78       19.93      6.92 o 
   4   4  19       22.38       28.52      7.15 o 
   5   4  19        1.17        7.53      7.23 o 
   6   4  19        1.79       -2.09      9.94 o 
   7   4  19        0.06      -11.76     10.59 o 
 -10   5  19        5.66       13.80     11.13 o 
  -9   5  19        4.06       -1.53      9.16 o 
  -8   5  19      245.65      232.84     18.65 o 
  -7   5  19      211.10      192.88     18.09 o 
  -6   5  19      222.64      224.88     13.72 o 
  -5   5  19      692.54      654.62     21.14 o 
  -4   5  19      119.67      117.06     14.70 o 
  -3   5  19     1239.48     1199.39     29.49 o 
  -2   5  19      374.00      352.53     12.04 o 
  -1   5  19      841.76      741.65     19.57 o 
   0   5  19      851.08      759.12     22.70 o 
   1   5  19      716.21      589.92     18.19 o 
   2   5  19      445.54      352.90     14.60 o 
   3   5  19      230.49      158.93     16.95 o 
   4   5  19      101.88       43.67      7.93 o 
   5   5  19       26.44       16.78      7.32 o 
   6   5  19       46.32       27.13     10.47 o 
   7   5  19        3.51        5.64     10.02 o 
  -9   6  19        4.54       11.47     10.30 o 
  -8   6  19       43.68       56.22     10.64 o 
  -7   6  19       14.42       17.86     15.23 o 
  -6   6  19      141.69      145.00     11.92 o 
  -5   6  19      157.26      174.40     12.31 o 
  -4   6  19       71.53       68.63     10.24 o 
  -3   6  19      139.22      151.32     12.60 o 
  -2   6  19      341.09      360.20     15.61 o 
  -1   6  19      111.70      103.75      9.83 o 
   0   6  19        8.15        5.84     23.06 o 
   1   6  19        5.35      -10.77      8.24 o 
   2   6  19        3.43        2.57      8.19 o 
   3   6  19        0.03        3.87      6.70 o 
   4   6  19       40.99       56.93      8.61 o 
   5   6  19       29.95       30.67      9.21 o 
   6   6  19        0.07        2.17      9.09 o 
   7   6  19       34.14       26.04     10.74 o 
  -9   7  19       30.87       18.06     11.55 o 
  -8   7  19       30.09       27.47      9.80 o 
  -7   7  19      116.97       87.69     12.02 o 
  -6   7  19      246.76      255.04     18.98 o 
  -5   7  19      672.78      657.57     29.37 o 
  -4   7  19      536.14      501.93     21.04 o 
  -3   7  19     1261.51     1105.63     28.50 o 
  -2   7  19      970.20      935.33     26.45 o 
  -1   7  19      979.13      871.58     36.94 o 
   0   7  19      885.66      829.45     35.92 o 
   1   7  19      620.87      560.76     29.68 o 
   2   7  19      505.28      457.69     22.82 o 
   3   7  19      311.74      276.92     16.32 o 
   4   7  19      242.37      185.22     13.34 o 
   5   7  19       74.35       40.76     10.50 o 
   6   7  19      106.45       54.00     12.47 o 
  -9   8  19       45.63       52.39     13.75 o 
  -8   8  19       73.39       96.69     15.78 o 
  -7   8  19      134.06      129.23     14.10 o 
  -6   8  19      160.82      180.42     19.34 o 
  -5   8  19      213.99      230.14     16.18 o 
  -4   8  19      595.77      638.16     21.37 o 
  -3   8  19      371.47      385.58     16.50 o 
  -2   8  19       85.73       98.59     12.82 o 
  -1   8  19       39.70       25.94     12.49 o 
   0   8  19      100.06      107.42     16.60 o 
   1   8  19        2.33       -4.86     11.39 o 
   2   8  19        1.15        9.35      8.94 o 
   3   8  19        1.76       12.88      8.55 o 
   4   8  19        3.16       -0.38     10.13 o 
   5   8  19       10.59        6.02     10.99 o 
   6   8  19       32.79       31.98     11.44 o 
  -8   9  19        8.20        6.60     11.23 o 
  -7   9  19       14.09       18.66     10.65 o 
  -6   9  19      109.72      111.19     16.73 o 
  -5   9  19      469.27      451.87     21.51 o 
  -4   9  19      415.97      422.48     28.39 o 
  -3   9  19      831.55      820.18     25.07 o 
  -2   9  19      609.76      625.84     25.18 o 
  -1   9  19     1015.36      925.78     53.07 o 
   0   9  19      901.16      804.08     51.85 o 
   1   9  19      783.91      692.23     37.56 o 
   2   9  19      608.13      556.98     28.16 o 
   3   9  19      713.03      684.41     25.66 o 
   4   9  19      202.95      165.68     17.84 o 
   5   9  19      155.36      142.10     21.58 o 
  -8  10  19       49.34       35.10     13.69 o 
  -7  10  19      157.92      158.90     18.91 o 
  -6  10  19      153.65      177.29     16.05 o 
  -5  10  19      265.90      247.09     25.76 o 
  -4  10  19      175.54      191.39     26.77 o 
  -3  10  19      284.98      317.68     29.49 o 
  -2  10  19      213.82      207.24     23.25 o 
  -1  10  19      133.42      102.85     20.51 o 
   0  10  19        9.98        0.03     11.09 o 
   1  10  19        1.96       29.50     13.74 o 
   2  10  19       12.87      -13.73      8.70 o 
   3  10  19       11.52       14.10     10.72 o 
   4  10  19        0.07        0.89     16.20 o 
   5  10  19       21.54       50.11     14.08 o 
  -7  11  19       36.27       22.85     12.25 o 
  -6  11  19       73.97       67.92     20.00 o 
  -5  11  19      187.68      192.87     21.57 o 
  -4  11  19      265.69      270.48     48.99 o 
  -3  11  19      447.00      385.13     27.32 o 
  -2  11  19      605.11      546.34     30.00 o 
  -1  11  19      638.47      634.31     33.77 o 
   0  11  19      660.18      607.05     35.72 o 
   1  11  19     1246.36     1294.06     91.65 o 
   2  11  19      631.11      697.46     36.84 o 
   3  11  19      418.54      466.85     67.26 o 
   4  11  19      339.44      317.34     48.00 o 
  -6  12  19      114.13       96.14     24.70 o 
  -5  12  19      163.65      150.43     29.19 o 
  -4  12  19      122.18      125.39     19.27 o 
  -3  12  19      330.62      334.83     26.23 o 
  -2  12  19      138.48      113.90     28.17 o 
  -1  12  19       72.18       41.03     23.47 o 
   0  12  19       81.46       59.51     22.35 o 
   1  12  19        0.11       10.41     13.71 o 
   2  12  19        0.56       11.09     14.42 o 
   3  12  19        3.65       -7.09     13.44 o 
  -5  13  19      154.66       93.08     25.72 o 
  -4  13  19      187.49      220.85     34.50 o 
  -3  13  19      342.10      335.97     40.82 o 
  -2  13  19      405.66      364.96     41.64 o 
  -1  13  19      590.54      587.44     48.78 o 
   0  13  19      365.95      349.04     38.78 o 
   1  13  19      476.46      527.61     32.46 o 
   2  13  19      243.44      253.36     52.56 o 
  -3  14  19      145.32      110.83     29.19 o 
  -2  14  19      109.73       55.52     25.31 o 
  -1  14  19       50.71       27.96     22.04 o 
   0  14  19       85.53       71.03     25.72 o 
 -10   0  20       28.32       81.24     23.06 o 
  -9   0  20      128.14      197.38     28.78 o 
  -8   0  20      492.38      518.04     40.62 o 
  -7   0  20       22.98       41.44     16.33 o 
  -6   0  20      445.93      387.21     33.47 o 
  -5   0  20        2.63       25.47     15.51 o 
  -4   0  20        8.54       39.03     11.23 o 
  -3   0  20       11.92       22.39      6.45 o 
  -2   0  20       28.05       28.54      6.33 o 
  -1   0  20      124.39      117.91      9.64 o 
   0   0  20      169.84      149.28     12.08 o 
   1   0  20      932.14      876.31     40.28 o 
   2   0  20     1318.60     1278.09     37.46 o 
   3   0  20      497.35      446.56     26.53 o 
   4   0  20      979.11      929.13     32.98 o 
   5   0  20      388.12      433.77     32.14 o 
   6   0  20      184.80      197.86     24.43 o 
   7   0  20       62.35       53.07     25.92 o 
 -10   1  20       20.26       19.05     16.84 o 
  -9   1  20       58.53       43.19     13.35 o 
  -8   1  20      388.63      386.97     25.11 o 
  -7   1  20      213.86      241.16     15.61 o 
  -6   1  20     1123.24     1097.41     32.66 o 
  -5   1  20     1277.35     1212.06     34.83 o 
  -4   1  20     2366.16     2179.78     44.83 o 
  -3   1  20     3220.18     3109.53     45.13 o 
  -2   1  20     4045.56     3862.42     51.91 o 
  -1   1  20     2794.07     2735.65     41.28 o 
   0   1  20     2938.12     2846.54     45.46 o 
   1   1  20     1674.37     1771.62     32.15 o 
   2   1  20     1148.44     1150.98     26.35 o 
   3   1  20      827.66      844.95     26.46 o 
   4   1  20      278.61      273.29     13.42 o 
   5   1  20      145.46      146.65     11.51 o 
   6   1  20       45.82       33.15     13.24 o 
   7   1  20        7.42        2.05     11.82 o 
 -10   2  20       18.19       33.45     13.13 o 
  -9   2  20       62.42       63.28     14.50 o 
  -8   2  20      122.29      127.95     12.96 o 
  -7   2  20      115.49      132.07     11.14 o 
  -6   2  20       97.40      131.06     11.01 o 
  -5   2  20       55.22       88.92      9.74 o 
  -4   2  20        0.19       32.18      7.44 o 
  -3   2  20       28.69       34.83      4.25 o 
  -2   2  20        4.83       18.44      4.16 o 
  -1   2  20      528.12      490.78     12.91 o 
   0   2  20      223.84      215.04      9.77 o 
   1   2  20      941.96      922.30     20.97 o 
   2   2  20      884.87      908.40     23.59 o 
   3   2  20      674.17      676.38     20.30 o 
   4   2  20      707.69      702.17     20.78 o 
   5   2  20      102.83      115.47     11.75 o 
   6   2  20      227.64      171.28     19.34 o 
   7   2  20       58.76       80.04     20.55 o 
 -10   3  20       26.63       16.13     17.55 o 
  -9   3  20       91.55      112.51     26.18 o 
  -8   3  20      134.38      129.52     15.85 o 
  -7   3  20      284.83      266.57     14.92 o 
  -6   3  20      493.47      471.23     18.22 o 
  -5   3  20     1344.01     1240.95     31.24 o 
  -4   3  20     3086.12     2802.15     55.42 o 
  -3   3  20     2127.95     1958.92     33.07 o 
  -2   3  20     5097.88     4807.77     63.00 o 
  -1   3  20     2151.80     2113.14     33.78 o 
   0   3  20     2208.69     2205.39     37.47 o 
   1   3  20     1469.36     1490.24     28.67 o 
   2   3  20      716.61      737.87     20.98 o 
   3   3  20      691.80      734.72     30.61 o 
   4   3  20      398.32      388.93     21.62 o 
   5   3  20      167.24      194.50     17.37 o 
   6   3  20       29.27       24.29     12.44 o 
   7   3  20        9.92        0.58     12.16 o 
 -10   4  20        4.09       15.25     10.52 o 
  -9   4  20       51.81       73.38     13.91 o 
  -8   4  20       86.39       97.42     11.18 o 
  -7   4  20       10.77       31.01      8.02 o 
  -6   4  20       93.55      124.96     23.92 o 
  -5   4  20       27.79       23.45     10.64 o 
  -4   4  20       37.39       68.84     12.67 o 
  -3   4  20       67.66       58.78      9.02 o 
  -2   4  20       48.64       36.42     10.41 o 
  -1   4  20      508.31      458.64     16.66 o 
   0   4  20      470.50      469.04     20.06 o 
   1   4  20      697.82      695.33     21.30 o 
   2   4  20      669.42      612.90     42.06 o 
   3   4  20      474.25      459.85     19.31 o 
   4   4  20      344.70      392.64     16.96 o 
   5   4  20      158.48      191.02     12.54 o 
   6   4  20      135.27      123.94     18.15 o 
   7   4  20       13.42       17.31     10.90 o 
  -9   5  20       74.01       75.55     16.84 o 
  -8   5  20       33.27       42.97     10.01 o 
  -7   5  20      497.48      490.84     21.36 o 
  -6   5  20      282.86      263.31     14.86 o 
  -5   5  20      961.37      876.08     25.42 o 
  -4   5  20     1763.89     1658.78     49.47 o 
  -3   5  20     1630.09     1635.55     37.02 o 
  -2   5  20     1748.91     1661.58     37.37 o 
  -1   5  20     1646.85     1607.74     36.12 o 
   0   5  20     1504.90     1520.90     40.80 o 
   1   5  20     1109.24     1139.78     35.32 o 
   2   5  20      785.70      792.54     35.90 o 
   3   5  20      185.82      240.19     15.42 o 
   4   5  20      376.08      451.55     18.45 o 
   5   5  20       11.33        4.67      8.96 o 
   6   5  20       29.80       40.40     11.48 o 
   7   5  20        3.41        0.30     10.11 o 
  -9   6  20       28.65       36.23     12.61 o 
  -8   6  20       65.39       60.15     12.16 o 
  -7   6  20        0.97       -1.94      7.53 o 
  -6   6  20       56.05       71.63      9.79 o 
  -5   6  20       11.46       12.51      7.75 o 
  -4   6  20        0.04        8.03      6.83 o 
  -3   6  20      101.21      115.40     10.52 o 
  -2   6  20       67.51       58.09      8.90 o 
  -1   6  20      144.26      178.40     17.47 o 
   0   6  20      363.35      364.42     23.99 o 
   1   6  20      283.53      315.86     24.29 o 
   2   6  20      564.70      562.80     46.74 o 
   3   6  20      276.98      320.34     21.27 o 
   4   6  20      343.98      422.35     18.10 o 
   5   6  20      137.49      177.75     15.88 o 
   6   6  20       93.47      111.14     14.49 o 
  -9   7  20       36.78       19.25     12.05 o 
  -8   7  20       62.17       71.71     21.74 o 
  -7   7  20      165.37      151.24     20.45 o 
  -6   7  20      437.57      439.19     21.14 o 
  -5   7  20      557.36      556.53     20.33 o 
  -4   7  20      321.37      317.01     15.77 o 
  -3   7  20      556.07      578.75     20.19 o 
  -2   7  20     1172.07     1243.64     31.47 o 
  -1   7  20      724.88      700.55     32.76 o 
   0   7  20      856.12      876.07     37.74 o 
   1   7  20      378.74      397.24     26.27 o 
   2   7  20      528.62      599.70     34.39 o 
   3   7  20       75.70      137.33     18.00 o 
   4   7  20       26.35       56.17     16.79 o 
   5   7  20        3.20       22.58     10.23 o 
   6   7  20        0.54        3.04      9.67 o 
  -8   8  20       24.79       18.13     14.90 o 
  -7   8  20        9.73       18.28      9.14 o 
  -6   8  20       19.94       25.19      9.25 o 
  -5   8  20       61.32       61.18     12.35 o 
  -4   8  20        0.08        7.28      6.94 o 
  -3   8  20        0.07        5.05      7.14 o 
  -2   8  20       84.92       81.17     11.87 o 
  -1   8  20       57.71       55.40     14.65 o 
   0   8  20      115.42      154.44     18.80 o 
   1   8  20      155.41      241.43     61.95 o 
   2   8  20      124.11      187.28     21.14 o 
   3   8  20      107.42      139.31     15.89 o 
   4   8  20      125.68      206.65     19.34 o 
   5   8  20      110.79      146.87     18.19 o 
  -8   9  20       31.04       34.35     12.70 o 
  -7   9  20      105.15      110.66     16.60 o 
  -6   9  20       50.21       31.66     10.48 o 
  -5   9  20      113.25      103.34     21.25 o 
  -4   9  20      367.36      385.16     20.87 o 
  -3   9  20      346.32      404.97     21.60 o 
  -2   9  20      289.44      345.82     36.46 o 
  -1   9  20      366.60      450.28     29.08 o 
   0   9  20      440.16      477.30     29.25 o 
   1   9  20      151.49      237.51     22.99 o 
   2   9  20       81.70      142.56     20.43 o 
   3   9  20        8.42       -3.44     12.74 o 
   4   9  20       17.37       49.05     13.38 o 
   5   9  20        7.08       26.86     12.73 o 
  -7  10  20       18.80       19.19     11.84 o 
  -6  10  20       31.60        6.62     10.39 o 
  -5  10  20       58.66       46.69     11.27 o 
  -4  10  20       11.11        2.86     10.28 o 
  -3  10  20       13.74        0.21     10.59 o 
  -2  10  20        1.27        2.39     12.84 o 
  -1  10  20       43.83       50.95     15.50 o 
   0  10  20       39.11       66.93     17.25 o 
   1  10  20        1.92       -3.72     12.60 o 
   2  10  20       84.86      119.67     19.79 o 
   3  10  20        9.64       54.59     16.63 o 
   4  10  20       30.63       70.37     19.80 o 
  -6  11  20       19.03       27.30     12.31 o 
  -5  11  20       40.31       56.34     22.04 o 
  -4  11  20       39.15       49.26     14.69 o 
  -3  11  20      103.24      126.97     20.41 o 
  -2  11  20      105.66      152.68     30.00 o 
  -1  11  20      188.11      247.69     30.72 o 
   0  11  20       34.69       89.82     17.45 o 
   1  11  20       61.37      121.43     20.38 o 
   2  11  20       43.24       68.21     18.24 o 
   3  11  20       19.75       47.97     16.67 o 
   4  11  20       36.10       34.59     17.03 o 
  -5  12  20       14.84        6.12     17.15 o 
  -4  12  20       16.90       39.19     22.25 o 
  -3  12  20        3.42        1.16     12.78 o 
  -2  12  20       10.80        4.08     19.80 o 
  -1  12  20       56.97       36.13     22.86 o 
   0  12  20        1.11        0.23     13.21 o 
   1  12  20        0.15       -2.55     12.85 o 
   2  12  20        9.77       31.94     15.01 o 
   3  12  20       26.05       53.25     17.82 o 
  -4  13  20        0.28       27.15     20.41 o 
  -3  13  20        8.65        4.29     21.23 o 
  -2  13  20       30.09       61.23     25.31 o 
  -1  13  20        2.38      -18.57     16.94 o 
   0  13  20       20.94       49.19     23.68 o 
   1  13  20       11.91       66.45     19.80 o 
 -10   1  21        3.57       14.02     11.97 o 
  -9   1  21        1.85        0.97      9.80 o 
  -8   1  21        9.47        4.99     14.19 o 
  -7   1  21        1.17       -3.67      9.67 o 
  -6   1  21        0.13       -8.03      7.10 o 
  -5   1  21       21.75       30.82     11.55 o 
  -4   1  21       32.78       31.60      9.57 o 
  -3   1  21       96.48       92.96      6.29 o 
  -2   1  21      162.26      187.12      9.89 o 
  -1   1  21       36.67       56.57      7.02 o 
   0   1  21        4.24       20.06      5.32 o 
   1   1  21       29.41       30.31      6.31 o 
   2   1  21       13.48        9.75      6.46 o 
   3   1  21       14.51       18.55      8.56 o 
   4   1  21        0.40        3.70      8.48 o 
   5   1  21        2.67       -5.81      8.01 o 
   6   1  21        0.00       -4.75     10.83 o 
   7   1  21        2.55        2.87     14.90 o 
 -10   2  21        0.31        5.75     11.63 o 
  -9   2  21        2.25        8.37     15.82 o 
  -8   2  21       14.28       24.12      8.81 o 
  -7   2  21       13.51       11.81      8.00 o 
  -6   2  21       31.00       42.83      9.64 o 
  -5   2  21       92.76       65.99      9.32 o 
  -4   2  21      165.92      169.61     14.09 o 
  -3   2  21       73.32       60.76      6.97 o 
  -2   2  21      261.73      267.67     11.49 o 
  -1   2  21       85.73       82.78      9.27 o 
   0   2  21      205.20      217.05     11.24 o 
   1   2  21       74.42       90.58      8.68 o 
   2   2  21       45.17       47.75      7.99 o 
   3   2  21       58.58       59.36     12.79 o 
   4   2  21       15.79       31.37     11.75 o 
   5   2  21       43.31       13.64      9.41 o 
   6   2  21        0.76        6.54     11.30 o 
   7   2  21       13.79       24.72     13.80 o 
 -10   3  21       27.19       37.97     19.59 o 
  -9   3  21        9.22       28.38      9.77 o 
  -8   3  21       31.67       30.36      8.33 o 
  -7   3  21       99.30       93.34     16.56 o 
  -6   3  21       15.31       27.68      7.74 o 
  -5   3  21      102.11      120.64     19.45 o 
  -4   3  21      431.60      458.05     17.86 o 
  -3   3  21      108.44      113.73      7.61 o 
  -2   3  21      640.90      635.79     18.89 o 
  -1   3  21       81.10      105.22     10.02 o 
   0   3  21       53.75       67.26      8.96 o 
   1   3  21       58.07       46.82      7.53 o 
   2   3  21       10.50       11.47      7.80 o 
   3   3  21        1.33       13.03      9.68 o 
   4   3  21        0.04        9.41      8.34 o 
   5   3  21       32.46       39.57     10.29 o 
   6   3  21        1.20       10.31     11.81 o 
   7   3  21        0.16       15.04     13.14 o 
  -9   4  21        1.57       -3.48     10.41 o 
  -8   4  21        4.98        7.04      7.06 o 
  -7   4  21        1.15       -1.07      6.61 o 
  -6   4  21      124.98      121.41     11.53 o 
  -5   4  21       22.10       14.46      7.12 o 
  -4   4  21      724.69      713.76     22.64 o 
  -3   4  21      172.57      158.88      9.72 o 
  -2   4  21      468.95      434.82     18.41 o 
  -1   4  21      219.16      198.41     14.77 o 
   0   4  21      386.81      317.77     23.05 o 
   1   4  21      324.64      299.76     14.84 o 
   2   4  21      294.30      265.75     18.09 o 
   3   4  21      270.03      250.89     18.88 o 
   4   4  21      100.78       60.03     10.89 o 
   5   4  21      102.86      100.41     13.11 o 
   6   4  21       22.12       28.19     10.90 o 
  -9   5  21       97.97       63.06     13.49 o 
  -8   5  21       36.12       47.12     10.63 o 
  -7   5  21      219.81      238.39     20.92 o 
  -6   5  21      168.02      149.75     12.36 o 
  -5   5  21      319.06      325.26     16.08 o 
  -4   5  21      221.70      232.51     13.62 o 
  -3   5  21      134.64      151.45     11.76 o 
  -2   5  21      144.32      145.15     11.54 o 
  -1   5  21      125.89      122.57     12.77 o 
   0   5  21       70.82       59.81     10.69 o 
   1   5  21       16.17        5.83     29.29 o 
   2   5  21       38.04       30.27     10.42 o 
   3   5  21        0.00       -1.78      9.88 o 
   4   5  21        1.35        7.43      8.23 o 
   5   5  21        0.10        4.49     12.85 o 
   6   5  21       33.72       38.52     11.60 o 
  -9   6  21        2.33        4.74     10.61 o 
  -8   6  21       10.97        8.73     10.15 o 
  -7   6  21        2.69       -1.05      8.95 o 
  -6   6  21      157.59      129.92     11.87 o 
  -5   6  21       22.33       10.14      8.40 o 
  -4   6  21      262.49      210.42     13.51 o 
  -3   6  21      249.28      219.39     13.53 o 
  -2   6  21      640.25      613.09     20.98 o 
  -1   6  21      742.99      754.51     51.07 o 
   0   6  21      464.56      395.10     25.46 o 
   1   6  21      617.28      518.09     34.29 o 
   2   6  21      597.22      595.71     67.05 o 
   3   6  21      411.68      376.79     28.42 o 
   4   6  21      134.56      113.80     14.29 o 
   5   6  21      173.30      151.61     15.41 o 
   6   6  21        9.09        9.05     10.52 o 
  -8   7  21       71.84       72.83     14.69 o 
  -7   7  21      120.46      140.52     14.83 o 
  -6   7  21       97.27       98.24     13.75 o 
  -5   7  21      143.22      148.49     12.46 o 
  -4   7  21      190.79      210.53     13.71 o 
  -3   7  21      186.07      206.39     13.49 o 
  -2   7  21      137.09      150.37     12.37 o 
  -1   7  21      134.97      103.00     16.37 o 
   0   7  21       60.34       43.61     13.71 o 
   1   7  21        6.87      -10.64     20.51 o 
   2   7  21       11.10       24.59     13.82 o 
   3   7  21        0.12      -19.77     11.18 o 
   4   7  21        0.29       -4.25     16.74 o 
   5   7  21        1.31        7.69     11.46 o 
   6   7  21        4.06        9.08     10.43 o 
  -8   8  21       42.83       40.72     12.99 o 
  -7   8  21       23.00       24.12     11.48 o 
  -6   8  21       26.49       16.41      9.20 o 
  -5   8  21       28.71       28.98      9.88 o 
  -4   8  21      448.83      418.86     27.69 o 
  -3   8  21      381.88      392.59     24.19 o 
  -2   8  21      482.29      488.67     28.00 o 
  -1   8  21      770.76      646.64     33.34 o 
   0   8  21      902.61      793.76     36.85 o 
   1   8  21      577.63      513.89     30.14 o 
   2   8  21      427.55      341.75     52.56 o 
   3   8  21      236.95      220.67     34.80 o 
   4   8  21      187.87      218.70     57.25 o 
   5   8  21      136.46      126.87     22.69 o 
  -8   9  21       65.61       96.33     16.84 o 
  -7   9  21       87.56      131.82     29.39 o 
  -6   9  21       97.00      116.06     14.34 o 
  -5   9  21      101.88      107.75     13.56 o 
  -4   9  21      126.16      117.54     14.01 o 
  -3   9  21      243.88      265.07     18.82 o 
  -2   9  21      212.77      228.45     49.19 o 
  -1   9  21      132.86      110.55     18.61 o 
   0   9  21       55.49       39.81     14.80 o 
   1   9  21       56.28       40.38     15.25 o 
   2   9  21        1.26       11.76     18.98 o 
   3   9  21        0.40       19.12     13.88 o 
   4   9  21        1.61       -9.39     13.41 o 
   5   9  21        0.17      -12.66     13.57 o 
  -7  10  21       23.53       21.74     12.27 o 
  -6  10  21      135.82      117.96     17.73 o 
  -5  10  21      118.69       99.52     14.31 o 
  -4  10  21      299.23      290.61     24.67 o 
  -3  10  21      372.21      395.61     27.67 o 
  -2  10  21      689.83      595.18     63.79 o 
  -1  10  21      435.20      494.32     31.17 o 
   0  10  21      401.86      333.93     30.82 o 
   1  10  21      203.20      135.32     20.05 o 
   2  10  21      288.65      267.21     25.71 o 
   3  10  21      225.63      197.36     24.02 o 
   4  10  21      133.30      116.30     23.17 o 
  -6  11  21      143.38      132.73     18.85 o 
  -5  11  21      142.25      129.20     27.76 o 
  -4  11  21      199.33      205.56     22.43 o 
  -3  11  21       62.31       73.74     15.88 o 
  -2  11  21      116.51      118.18     27.96 o 
  -1  11  21      226.90      150.54     20.78 o 
   0  11  21       38.57       31.11     14.99 o 
   1  11  21       56.47       33.95     15.00 o 
   2  11  21        0.05       -1.18     13.92 o 
   3  11  21        0.58        1.54     14.56 o 
  -5  12  21       87.44       84.50     25.11 o 
  -4  12  21      174.89      162.88     31.64 o 
  -3  12  21      308.40      346.99     40.62 o 
  -2  12  21      337.82      371.90     41.84 o 
  -1  12  21      205.16      204.32     32.86 o 
   0  12  21      392.99      456.92     58.07 o 
   1  12  21      212.13      207.38     23.68 o 
   2  12  21      165.18      203.41     24.00 o 
  -3  13  21      115.27       81.03     27.76 o 
  -2  13  21       44.08       41.64     23.06 o 
  -1  13  21      111.66       69.40     24.29 o 
   0  13  21       14.23       10.61     19.80 o 
 -10   0  22        0.18       -2.04     15.72 o 
  -9   0  22      188.92      136.35     26.74 o 
  -8   0  22       27.57       48.58     19.59 o 
  -7   0  22      618.84      572.34     43.48 o 
  -6   0  22      563.70      542.74     41.44 o 
  -5   0  22     1239.07     1185.53     43.14 o 
  -4   0  22     1594.09     1531.03     51.29 o 
  -3   0  22     2220.31     1973.72    104.40 o 
  -2   0  22     2048.39     2025.53     51.76 o 
  -1   0  22     2926.64     2757.35    109.30 o 
   0   0  22     1945.20     2031.82     60.76 o 
   1   0  22     1104.64     1120.77     41.42 o 
   2   0  22      895.83      970.61     39.46 o 
   3   0  22      554.67      576.17     31.57 o 
   4   0  22      215.20      231.43     23.73 o 
   5   0  22       63.07       37.79     16.26 o 
   6   0  22       23.93       25.31     21.23 o 
  -9   1  22       20.19       27.63     12.25 o 
  -8   1  22        0.60       14.28     13.06 o 
  -7   1  22       99.88      114.65     21.64 o 
  -6   1  22       34.86       75.26     15.70 o 
  -5   1  22       63.79      110.29     19.13 o 
  -4   1  22        0.26       14.40      9.30 o 
  -3   1  22       23.02        7.18      7.38 o 
  -2   1  22      334.54      299.95     12.29 o 
  -1   1  22      140.83      119.33     10.29 o 
   0   1  22      318.58      303.06     14.59 o 
   1   1  22      355.88      362.08     16.41 o 
   2   1  22      158.48      183.80     13.39 o 
   3   1  22      499.86      482.86     20.46 o 
   4   1  22      167.99      185.82     15.56 o 
   5   1  22      230.25      218.86     20.52 o 
   6   1  22      101.79      148.48     21.04 o 
  -9   2  22      101.98      128.36     19.80 o 
  -8   2  22      134.25      174.41     38.48 o 
  -7   2  22      392.66      363.06     19.72 o 
  -6   2  22      569.74      544.95     23.41 o 
  -5   2  22      895.92      839.90     29.11 o 
  -4   2  22      827.54      733.88     27.46 o 
  -3   2  22     2079.71     1929.57     49.70 o 
  -2   2  22     1579.72     1558.25     59.48 o 
  -1   2  22     2572.59     2448.18     75.66 o 
   0   2  22     1957.49     2001.90     58.57 o 
   1   2  22     1259.96     1286.24     32.25 o 
   2   2  22      909.96      936.15     27.45 o 
   3   2  22      162.67      188.29     14.54 o 
   4   2  22      189.24      191.00     18.99 o 
   5   2  22       83.47       96.83     16.40 o 
   6   2  22       39.99       49.22     14.10 o 
  -9   3  22       35.99       39.91     10.74 o 
  -8   3  22       33.70       50.61     10.85 o 
  -7   3  22      135.98      154.97     14.35 o 
  -6   3  22       72.15      108.30     11.25 o 
  -5   3  22       55.75       83.89     10.81 o 
  -4   3  22        5.70       16.12      7.39 o 
  -3   3  22       15.55       32.59      8.11 o 
  -2   3  22      112.01      128.71     13.11 o 
  -1   3  22       32.74       27.34      9.30 o 
   0   3  22      240.87      243.51     13.63 o 
   1   3  22      272.23      269.99     14.78 o 
   2   3  22      246.95      305.74     16.31 o 
   3   3  22      466.33      530.78     51.45 o 
   4   3  22      231.90      273.03     20.93 o 
   5   3  22      304.29      300.81     23.33 o 
   6   3  22       26.38       29.15     13.65 o 
  -9   4  22       25.09       14.36     10.89 o 
  -8   4  22      270.91      245.41     18.21 o 
  -7   4  22      224.80      212.69     14.79 o 
  -6   4  22      237.81      215.71     14.36 o 
  -5   4  22      784.82      761.61     24.30 o 
  -4   4  22      334.33      366.73     16.92 o 
  -3   4  22     1902.32     1850.89     41.53 o 
  -2   4  22     1274.32     1261.46     32.50 o 
  -1   4  22     1553.65     1504.69     41.08 o 
   0   4  22     1695.50     1722.28     44.98 o 
   1   4  22      945.59      980.22     27.32 o 
   2   4  22      394.66      446.65     22.38 o 
   3   4  22      395.26      458.88     30.30 o 
   4   4  22       55.88       82.87     14.81 o 
   5   4  22       44.83       60.24     14.66 o 
   6   4  22       51.08       61.45     12.63 o 
  -9   5  22       89.50       95.42     24.29 o 
  -8   5  22       13.39       22.55     17.01 o 
  -7   5  22      292.41      279.66     16.34 o 
  -6   5  22       62.18       67.17     10.14 o 
  -5   5  22      322.69      339.70     17.69 o 
  -4   5  22        0.44       11.54      7.35 o 
  -3   5  22       18.41       27.65      8.10 o 
  -2   5  22        0.25       14.18      7.70 o 
  -1   5  22       46.59       53.45     10.40 o 
   0   5  22       76.34      105.02     12.41 o 
   1   5  22      220.74      217.87     20.87 o 
   2   5  22      120.83      142.24     19.34 o 
   3   5  22      241.44      293.28     47.96 o 
   4   5  22      137.06      191.85     28.20 o 
   5   5  22      153.47      179.02     19.73 o 
   6   5  22       81.32      141.65     19.32 o 
  -9   6  22        8.32       22.68     11.23 o 
  -8   6  22       49.47       34.44     21.64 o 
  -7   6  22       59.52       66.04     10.48 o 
  -6   6  22      318.03      336.53     20.71 o 
  -5   6  22      504.09      481.42     19.21 o 
  -4   6  22      796.64      745.93     23.90 o 
  -3   6  22      977.01      979.03     27.80 o 
  -2   6  22     1050.13     1059.28     34.71 o 
  -1   6  22     1074.69     1108.76     34.60 o 
   0   6  22      624.73      694.64     36.54 o 
   1   6  22      811.10      812.10     47.15 o 
   2   6  22      275.98      358.73     60.21 o 
   3   6  22      412.33      446.04     31.43 o 
   4   6  22      106.88      129.60     17.40 o 
   5   6  22       63.43       73.79     15.15 o 
  -8   7  22       63.64       54.08     13.62 o 
  -7   7  22       98.17       74.32     12.39 o 
  -6   7  22       55.95       67.94     10.28 o 
  -5   7  22       54.26       63.75      9.82 o 
  -4   7  22      191.86      212.83     14.22 o 
  -3   7  22       12.78       11.64      7.87 o 
  -2   7  22        0.82       20.84     10.11 o 
  -1   7  22       37.26       54.32     20.00 o 
   0   7  22        7.21       -2.72     20.21 o 
   1   7  22      115.73      152.06     19.88 o 
   2   7  22       81.41      104.27     19.16 o 
   3   7  22      107.66      120.68     20.20 o 
   4   7  22       43.68       46.36     27.76 o 
   5   7  22       50.04       32.49     17.46 o 
  -8   8  22       19.01       23.88     11.98 o 
  -7   8  22       43.22       47.18     13.90 o 
  -6   8  22      128.55      107.15     16.93 o 
  -5   8  22      346.51      357.78     17.98 o 
  -4   8  22      388.27      424.94     19.01 o 
  -3   8  22      554.77      555.33     32.35 o 
  -2   8  22      361.06      449.43     29.15 o 
  -1   8  22      686.09      716.35     35.36 o 
   0   8  22      332.28      408.89     28.36 o 
   1   8  22      449.14      520.33     48.58 o 
   2   8  22      304.64      339.57     31.84 o 
   3   8  22      185.75      229.16     39.60 o 
   4   8  22      110.78      219.32     32.25 o 
   5   8  22       14.12       43.58     18.04 o 
  -7   9  22        9.79        3.17     10.97 o 
  -6   9  22       75.93       72.87     24.49 o 
  -5   9  22       19.63       12.19      9.40 o 
  -4   9  22       16.97       17.51      8.26 o 
  -3   9  22       38.37       28.52     11.82 o 
  -2   9  22       27.14       22.09     13.91 o 
  -1   9  22        0.02       -0.83     12.18 o 
   0   9  22       35.60       45.21     15.43 o 
   1   9  22       98.39      104.61     18.58 o 
   2   9  22       47.59       39.97     16.16 o 
   3   9  22       36.54       90.65     19.80 o 
   4   9  22       52.54       89.10     20.81 o 
  -6  10  22       56.14       26.97     14.29 o 
  -5  10  22       42.90       67.04     14.91 o 
  -4  10  22      117.01      160.36     35.41 o 
  -3  10  22      129.56      161.55     20.31 o 
  -2  10  22      235.68      272.80     41.03 o 
  -1  10  22      114.63      162.25     21.27 o 
   0  10  22      205.61      278.02     25.97 o 
   1  10  22      217.19      369.08     28.74 o 
   2  10  22       47.36      103.53     27.76 o 
   3  10  22       58.61      119.26     21.55 o 
  -6  11  22       27.03       40.67     13.93 o 
  -5  11  22       19.64        1.02     17.55 o 
  -4  11  22       25.38       17.55     21.64 o 
  -3  11  22       20.08       38.78     23.47 o 
  -2  11  22        0.11      -13.88     17.55 o 
  -1  11  22       23.95       26.07     14.44 o 
   0  11  22        3.16        3.59     13.78 o 
   1  11  22       39.90       54.22     16.37 o 
   2  11  22        1.40        1.33     21.13 o 
  -4  12  22       21.92       40.62     22.25 o 
  -3  12  22       20.59      104.71     28.98 o 
  -2  12  22       44.46      106.14     28.37 o 
  -1  12  22       49.18       92.26     27.35 o 
   0  12  22       52.30       91.78     19.29 o 
   1  12  22       11.45       55.14     17.83 o 
  -9   1  23        0.09       18.18     11.67 o 
  -8   1  23        0.66       -3.41      9.74 o 
  -7   1  23        0.09        9.74     16.13 o 
  -6   1  23        0.06        0.30      8.25 o 
  -5   1  23        2.69       13.17      9.76 o 
  -4   1  23        0.41       12.43      9.37 o 
  -3   1  23       13.02       10.34      7.56 o 
  -2   1  23        4.03       -2.05      6.51 o 
  -1   1  23        5.16        4.40      6.94 o 
   0   1  23       15.68       22.87      7.82 o 
   1   1  23       54.98       60.90      9.66 o 
   2   1  23       28.19       22.41      8.81 o 
   3   1  23        1.18       18.77      8.97 o 
   4   1  23       13.92       26.62     10.30 o 
   5   1  23        3.99       18.76     13.95 o 
   6   1  23        0.48        0.60     11.24 o 
  -9   2  23       11.15        0.73     11.27 o 
  -8   2  23       11.73       17.87     11.82 o 
  -7   2  23       21.48       30.48     10.14 o 
  -6   2  23       10.39       19.47      9.56 o 
  -5   2  23        0.16        7.68      8.84 o 
  -4   2  23       53.89       42.15     13.25 o 
  -3   2  23        0.88       11.77      9.56 o 
  -2   2  23        6.08        6.06      8.33 o 
  -1   2  23        0.24       31.77      8.11 o 
   0   2  23       65.64       61.38      9.36 o 
   1   2  23        2.90        9.16      7.61 o 
   2   2  23       23.62       24.24      9.10 o 
   3   2  23       13.81       17.52      8.94 o 
   4   2  23       10.37       26.43     11.42 o 
   5   2  23        2.21       22.85     12.35 o 
   6   2  23        4.03        7.00     12.21 o 
  -9   3  23        5.59       -6.86     10.86 o 
  -8   3  23        4.15        1.53      8.63 o 
  -7   3  23        6.79       -6.92     11.64 o 
  -6   3  23        5.16        6.94      9.96 o 
  -5   3  23       22.38       12.72      7.51 o 
  -4   3  23        0.46       -4.76      6.13 o 
  -3   3  23      201.05      202.58     15.92 o 
  -2   3  23       44.22       33.16     10.80 o 
  -1   3  23      199.00      173.53     14.53 o 
   0   3  23      157.17      153.05     12.02 o 
   1   3  23       63.47       66.14     10.00 o 
   2   3  23      109.91       87.83     11.26 o 
   3   3  23       43.56       24.08     13.76 o 
   4   3  23       47.64       30.38     11.87 o 
   5   3  23        0.91        9.32     11.74 o 
   6   3  23       16.08       23.63     12.81 o 
  -9   4  23        2.21        2.34      8.68 o 
  -8   4  23       40.20       32.04     10.18 o 
  -7   4  23        3.46       -2.35      7.79 o 
  -6   4  23       40.87       34.98      9.18 o 
  -5   4  23       59.47       61.67      9.77 o 
  -4   4  23        0.69       -2.19      6.92 o 
  -3   4  23       72.52       80.44     11.91 o 
  -2   4  23       36.82       21.64      7.81 o 
  -1   4  23       25.57       26.55      9.82 o 
   0   4  23       36.75       44.38     15.57 o 
   1   4  23        4.89        0.00      8.64 o 
   2   4  23        1.81      -14.79      8.99 o 
   3   4  23        6.27        4.20     10.36 o 
   4   4  23        6.73        7.94     11.19 o 
   5   4  23        0.18        6.44     11.86 o 
   6   4  23        1.53       -3.54     13.36 o 
  -9   5  23       26.99       27.10     11.96 o 
  -8   5  23        4.64        7.34      8.75 o 
  -7   5  23      100.37       84.88     11.39 o 
  -6   5  23        5.70        3.08      7.90 o 
  -5   5  23      255.42      236.28     14.93 o 
  -4   5  23       38.65       15.77      8.03 o 
  -3   5  23      221.38      206.34     13.99 o 
  -2   5  23      378.18      364.68     20.43 o 
  -1   5  23      282.17      238.62     19.53 o 
   0   5  23      240.39      230.87     16.79 o 
   1   5  23      145.48       96.63     21.33 o 
   2   5  23      130.59      129.87     24.70 o 
   3   5  23       49.16       37.36     17.99 o 
   4   5  23      119.06       89.14     15.46 o 
   5   5  23       23.56       17.97     12.72 o 
  -8   6  23       40.73       47.44     13.64 o 
  -7   6  23       53.49       47.56     10.16 o 
  -6   6  23       34.20       58.57     10.20 o 
  -5   6  23      121.64      133.62     12.68 o 
  -4   6  23      265.07      267.36     15.68 o 
  -3   6  23      181.84      171.10     14.61 o 
  -2   6  23       93.70       83.49     13.42 o 
  -1   6  23      131.88      104.83     13.27 o 
   0   6  23       44.63       19.54     19.19 o 
   1   6  23       54.54       23.57     13.69 o 
   2   6  23        0.10        5.10     12.55 o 
   3   6  23        0.14       -9.67     12.90 o 
   4   6  23        2.95       -1.63     14.04 o 
   5   6  23        9.84       14.90     12.09 o 
  -8   7  23       27.16       38.36     13.24 o 
  -7   7  23       98.31       60.05     14.30 o 
  -6   7  23       66.17       65.66     10.76 o 
  -5   7  23      201.56      155.02     13.27 o 
  -4   7  23      238.05      230.37     15.08 o 
  -3   7  23      204.69      218.70     14.86 o 
  -2   7  23      315.50      286.24     19.49 o 
  -1   7  23      304.12      233.96     22.00 o 
   0   7  23      255.38      248.92     23.30 o 
   1   7  23      290.90      220.67     34.19 o 
   2   7  23      231.84      201.06     23.47 o 
   3   7  23      112.32       96.53     19.32 o 
   4   7  23      186.36      183.65     41.23 o 
   5   7  23       18.08       14.33     19.70 o 
  -7   8  23       95.09      107.24     18.98 o 
  -6   8  23      329.84      372.93     22.31 o 
  -5   8  23      202.04      200.45     14.83 o 
  -4   8  23      143.21      156.55     13.74 o 
  -3   8  23      148.84      145.05     21.04 o 
  -2   8  23      268.09      279.48     24.39 o 
  -1   8  23      121.57       99.95     17.60 o 
   0   8  23       85.09       65.24     27.96 o 
   1   8  23       46.71       74.25     16.59 o 
   2   8  23       23.26       24.43     14.69 o 
   3   8  23        0.28       -1.37     13.88 o 
   4   8  23        7.20       26.56     16.52 o 
  -7   9  23       85.86      107.30     25.41 o 
  -6   9  23       35.69       56.20     14.30 o 
  -5   9  23      158.30      153.26     19.81 o 
  -4   9  23       86.39       77.78     11.68 o 
  -3   9  23      323.97      295.49     41.54 o 
  -2   9  23      296.54      313.44     26.33 o 
  -1   9  23      425.42      421.22     29.33 o 
   0   9  23      461.12      404.34     28.86 o 
   1   9  23      537.15      552.88     33.16 o 
   2   9  23      257.60      246.28     25.68 o 
   3   9  23      178.81      191.13     24.50 o 
  -6  10  23      123.54      155.56     20.38 o 
  -5  10  23      238.03      238.68     23.03 o 
  -4  10  23      253.89      249.22     24.97 o 
  -3  10  23      200.63      180.23     22.70 o 
  -2  10  23      107.59      114.87     19.39 o 
  -1  10  23       44.12       12.92     28.98 o 
   0  10  23      116.90      116.26     36.54 o 
   1  10  23       22.80       14.90     13.60 o 
   2  10  23       36.51       15.62     15.20 o 
   3  10  23        0.46       -8.30     13.34 o 
  -5  11  23       71.71       65.52     23.88 o 
  -4  11  23      115.89      129.20     31.23 o 
  -3  11  23      185.32      221.67     35.31 o 
  -2  11  23      300.53      292.09     39.19 o 
  -1  11  23      661.89      677.28     36.61 o 
   0  11  23      467.11      476.85     31.76 o 
   1  11  23      333.99      338.47     56.85 o 
   2  11  23      388.35      408.25     59.70 o 
  -3  12  23       95.55       61.23     25.72 o 
  -2  12  23      215.96      233.30     37.15 o 
  -1  12  23       26.05       13.27     20.21 o 
   0  12  23       62.19       58.99     19.49 o 
  -9   0  24       38.33       50.62     21.64 o 
  -8   0  24      214.45      251.47     33.47 o 
  -7   0  24       47.27       88.59     24.49 o 
  -6   0  24      169.30      239.43     32.66 o 
  -5   0  24      146.17      168.80     29.19 o 
  -4   0  24      216.73      298.02     23.65 o 
  -3   0  24       72.41      134.48     16.90 o 
  -2   0  24       23.74       42.41     13.13 o 
  -1   0  24       90.20       66.33     13.34 o 
   0   0  24      306.78      321.93     22.43 o 
   1   0  24       75.22       95.38     30.52 o 
   2   0  24      446.52      443.03     27.35 o 
   3   0  24      221.38      287.60     25.25 o 
   4   0  24      145.40      150.06     24.90 o 
   5   0  24       81.56       85.58     20.31 o 
   6   0  24       94.29      114.51     31.23 o 
  -9   1  24        4.60       12.09     12.04 o 
  -8   1  24      159.44      164.79     20.47 o 
  -7   1  24      168.20      174.81     20.63 o 
  -6   1  24      473.73      428.96     29.02 o 
  -5   1  24      779.53      723.07     28.39 o 
  -4   1  24     1394.32     1333.31     40.26 o 
  -3   1  24     1114.47     1113.34     35.09 o 
  -2   1  24     1770.03     1740.59     39.42 o 
  -1   1  24     1544.79     1624.95     50.79 o 
   0   1  24     1339.97     1440.72     34.71 o 
   1   1  24     1352.49     1480.08     36.30 o 
   2   1  24      623.07      649.94     23.30 o 
   3   1  24      457.16      525.08     21.89 o 
   4   1  24      209.37      234.80     17.33 o 
   5   1  24       74.82       91.97     16.74 o 
   6   1  24       29.02       35.87     16.49 o 
  -9   2  24       44.85       82.24     17.24 o 
  -8   2  24       82.63       75.42     16.50 o 
  -7   2  24      111.84      155.98     15.23 o 
  -6   2  24       86.33      100.58     13.69 o 
  -5   2  24       95.80      142.99     15.46 o 
  -4   2  24      178.03      238.94     21.58 o 
  -3   2  24        1.64        2.43      8.99 o 
  -2   2  24       15.08       24.09      9.78 o 
  -1   2  24       50.55       13.08     11.61 o 
   0   2  24      154.65      117.06     11.31 o 
   1   2  24      151.45      127.46     12.93 o 
   2   2  24      289.59      284.38     16.80 o 
   3   2  24       41.99       38.96     13.64 o 
   4   2  24      211.39      216.52     22.14 o 
   5   2  24       79.48       80.39     16.26 o 
  -9   3  24        7.89       10.06     11.18 o 
  -8   3  24       65.15       62.13     12.46 o 
  -7   3  24      210.77      217.21     20.54 o 
  -6   3  24      838.35      750.69     38.67 o 
  -5   3  24      484.70      468.31     23.25 o 
  -4   3  24     1818.74     1788.50     49.08 o 
  -3   3  24      938.93      929.80     32.23 o 
  -2   3  24     1245.52     1226.61     36.92 o 
  -1   3  24     1297.34     1396.52     39.62 o 
   0   3  24      954.33     1022.84     28.01 o 
   1   3  24     1163.94     1267.94     33.03 o 
   2   3  24      803.22      865.79     27.33 o 
   3   3  24      465.76      537.30     35.71 o 
   4   3  24      111.27      110.14     16.49 o 
   5   3  24      101.92      125.16     18.42 o 
  -8   4  24       74.74      108.61     14.16 o 
  -7   4  24        0.70       19.41      9.06 o 
  -6   4  24      125.34      167.51     13.93 o 
  -5   4  24       39.52       67.84     10.71 o 
  -4   4  24       53.35       66.65     10.37 o 
  -3   4  24        0.85        5.41      7.90 o 
  -2   4  24        0.02       -9.31      8.72 o 
  -1   4  24       20.77        7.40      9.66 o 
   0   4  24      107.16       84.53     17.66 o 
   1   4  24       61.03       62.70     12.09 o 
   2   4  24      145.94      133.47     15.58 o 
   3   4  24       79.04       64.63     14.34 o 
   4   4  24      106.89       97.25     15.92 o 
   5   4  24       28.26       32.10     13.31 o 
  -8   5  24       28.54       22.36     10.45 o 
  -7   5  24       95.47       90.81     12.10 o 
  -6   5  24      499.69      469.13     20.65 o 
  -5   5  24      312.58      352.07     18.18 o 
  -4   5  24      641.68      654.83     23.27 o 
  -3   5  24      740.03      738.08     37.36 o 
  -2   5  24      894.35      924.61     38.96 o 
  -1   5  24      915.85      928.40     31.52 o 
   0   5  24      902.02     1017.28     33.14 o 
   1   5  24      392.20      490.66     29.81 o 
   2   5  24      614.76      728.34     52.76 o 
   3   5  24      135.32      156.00     30.41 o 
   4   5  24      120.15      182.82     20.04 o 
   5   5  24       47.92       50.22     14.74 o 
  -8   6  24       38.40       26.38     19.49 o 
  -7   6  24        9.12       30.20     10.34 o 
  -6   6  24       31.70       59.93     13.55 o 
  -5   6  24       27.29       38.02      9.53 o 
  -4   6  24       34.20       61.89     10.41 o 
  -3   6  24       37.81       56.53      9.96 o 
  -2   6  24        4.39       12.74     10.25 o 
  -1   6  24        0.04        2.24      9.28 o 
   0   6  24      104.34       96.87     16.94 o 
   1   6  24       32.10       28.45     33.27 o 
   2   6  24      154.20      164.58     21.26 o 
   3   6  24       54.59       74.05     18.89 o 
   4   6  24       70.36       95.64     20.69 o 
  -7   7  24       45.74       52.16     14.91 o 
  -6   7  24       22.15       21.03      8.98 o 
  -5   7  24       98.67      102.74     12.07 o 
  -4   7  24      381.81      414.00     19.58 o 
  -3   7  24      294.68      342.66     18.05 o 
  -2   7  24      536.22      624.54     36.02 o 
  -1   7  24      353.81      455.31     28.46 o 
   0   7  24      511.53      655.91     34.76 o 
   1   7  24      187.85      293.42     25.89 o 
   2   7  24       94.03      153.65     21.79 o 
   3   7  24       85.39      163.25     23.06 o 
   4   7  24       23.13       24.32     15.57 o 
  -7   8  24       72.33       72.82     16.00 o 
  -6   8  24       29.43       30.20     13.56 o 
  -5   8  24       37.32       41.89     10.39 o 
  -4   8  24        7.05        1.47      8.22 o 
  -3   8  24       17.54       17.59     11.47 o 
  -2   8  24        1.00        6.81     12.82 o 
  -1   8  24        0.04        0.45     13.13 o 
   0   8  24        1.35        5.62     12.66 o 
   1   8  24       16.93       30.59     15.23 o 
   2   8  24       25.41       41.08     16.38 o 
   3   8  24       76.40       78.86     19.73 o 
   4   8  24       33.59       74.24     20.11 o 
  -6   9  24       48.22       17.84     20.11 o 
  -5   9  24       70.00       65.15     16.26 o 
  -4   9  24       72.81       69.03     16.96 o 
  -3   9  24      156.61      231.83     23.86 o 
  -2   9  24      256.06      338.47     31.13 o 
  -1   9  24      137.75      228.44     24.00 o 
   0   9  24      142.48      199.34     22.94 o 
   1   9  24       59.70      104.36     34.29 o 
   2   9  24       90.97      118.64     34.29 o 
   3   9  24       44.73       82.52     20.50 o 
  -5  10  24       36.86       26.33     20.21 o 
  -4  10  24       30.87        9.39     20.41 o 
  -3  10  24        2.47       -2.87     12.74 o 
  -2  10  24        4.54       -2.12     14.33 o 
  -1  10  24       58.79       72.84     29.09 o 
   0  10  24       11.74       36.12     15.21 o 
   1  10  24        2.13       -8.81     13.14 o 
   2  10  24        8.41       23.03     15.34 o 
  -4  11  24       36.58       37.56     23.27 o 
  -3  11  24       87.24      117.98     31.03 o 
  -2  11  24       20.49       26.34     27.45 o 
  -1  11  24       65.32      120.98     32.45 o 
   0  11  24       59.67      112.33     27.25 o 
   1  11  24       48.21      111.24     21.07 o 
  -9   1  25        3.39        9.49     12.53 o 
  -8   1  25        1.15       15.83     12.52 o 
  -7   1  25        6.82       -3.93     11.25 o 
  -6   1  25       22.56       18.97     13.22 o 
  -5   1  25       50.02       34.96     11.74 o 
  -4   1  25       55.80       57.87     12.58 o 
  -3   1  25       25.64       25.65     11.14 o 
  -2   1  25        0.58       13.80      7.88 o 
  -1   1  25       24.83       42.82     13.16 o 
   0   1  25        2.52       16.62      8.37 o 
   1   1  25       15.03       32.16      9.45 o 
   2   1  25        7.61       35.02     10.04 o 
   3   1  25        0.25        1.84      8.88 o 
   4   1  25        0.50       -1.56      9.55 o 
   5   1  25        5.65        7.49     12.01 o 
  -8   2  25        4.14       10.31     11.84 o 
  -7   2  25       20.21       -0.18     13.78 o 
  -6   2  25       48.25       36.47     11.60 o 
  -5   2  25        8.84        3.28     10.19 o 
  -4   2  25      100.18       85.93     13.70 o 
  -3   2  25       26.93       37.01     11.02 o 
  -2   2  25       62.77       62.58     11.75 o 
  -1   2  25       39.03       42.93      9.07 o 
   0   2  25       13.46       13.49      8.31 o 
   1   2  25       51.20       58.78     10.72 o 
   2   2  25       24.29       36.13      9.96 o 
   3   2  25       41.57       36.41     10.55 o 
   4   2  25        4.81       32.34     12.52 o 
   5   2  25       28.52       31.99     13.15 o 
  -8   3  25        1.25        9.71     12.48 o 
  -7   3  25       60.11       53.95     16.05 o 
  -6   3  25      176.45      180.08     16.85 o 
  -5   3  25       97.53      108.96     14.71 o 
  -4   3  25      273.85      276.36     22.47 o 
  -3   3  25      101.35      106.02     14.26 o 
  -2   3  25       46.12       49.89     11.38 o 
  -1   3  25       70.94       47.95     10.93 o 
   0   3  25        0.80       -0.07      9.00 o 
   1   3  25       14.91       21.58      8.72 o 
   2   3  25        5.98       10.39      8.68 o 
   3   3  25       10.45        9.68     16.43 o 
   4   3  25        0.19       -1.59     11.21 o 
   5   3  25        0.40      -18.21     10.19 o 
  -8   4  25       46.65       24.14     10.83 o 
  -7   4  25        0.18       -1.72      8.79 o 
  -6   4  25      249.61      218.45     17.95 o 
  -5   4  25       12.10       19.24      8.70 o 
  -4   4  25      107.99       74.08     13.14 o 
  -3   4  25       57.09       65.60     12.84 o 
  -2   4  25      112.54      101.01     18.19 o 
  -1   4  25      230.13      202.46     16.36 o 
   0   4  25      168.67      185.77     21.22 o 
   1   4  25      239.39      226.37     17.57 o 
   2   4  25       74.18       64.87     14.23 o 
   3   4  25      117.38      119.69     16.37 o 
   4   4  25       29.10       18.75     12.12 o 
   5   4  25       29.60       34.53     13.68 o 
  -8   5  25       58.43       47.99     12.24 o 
  -7   5  25      121.20      167.78     16.43 o 
  -6   5  25      120.79      121.20     12.96 o 
  -5   5  25       91.30       89.11     11.67 o 
  -4   5  25      175.64      195.22     14.84 o 
  -3   5  25      137.98      134.40     12.78 o 
  -2   5  25      129.37      106.65     16.43 o 
  -1   5  25       72.65       46.26     11.46 o 
   0   5  25      114.61      102.86     13.90 o 
   1   5  25       22.49       27.36     14.36 o 
   2   5  25        9.62       -1.52     14.70 o 
   3   5  25        8.47        9.17     14.97 o 
   4   5  25        6.22       29.37     19.09 o 
  -7   6  25        0.29       17.38     15.69 o 
  -6   6  25       24.89       20.47     10.25 o 
  -5   6  25       47.76       40.41     14.47 o 
  -4   6  25      102.10       64.13     15.01 o 
  -3   6  25      220.83      209.35     30.24 o 
  -2   6  25      185.85      141.47     15.43 o 
  -1   6  25      313.90      325.13     30.40 o 
   0   6  25      423.55      379.73     27.24 o 
   1   6  25      323.74      300.69     31.94 o 
   2   6  25      130.69      138.75     30.62 o 
   3   6  25      198.20      222.94     25.63 o 
   4   6  25       15.29       -1.59     13.82 o 
  -7   7  25       67.48       68.73     16.15 o 
  -6   7  25      105.59      124.22     15.24 o 
  -5   7  25      147.96      155.78     14.22 o 
  -4   7  25      138.61      143.06     18.06 o 
  -3   7  25      171.10      217.46     18.79 o 
  -2   7  25      116.37       87.43     14.46 o 
  -1   7  25       74.85       55.92     15.44 o 
   0   7  25       74.00       84.87     16.92 o 
   1   7  25       44.08       44.11     15.80 o 
   2   7  25       30.23       23.36     15.10 o 
   3   7  25       23.15       31.61     21.02 o 
  -6   8  25       62.24       51.28     15.27 o 
  -5   8  25       40.26       41.14     12.85 o 
  -4   8  25       96.06       98.31     12.54 o 
  -3   8  25      198.45      234.09     19.65 o 
  -2   8  25      340.33      314.04     25.98 o 
  -1   8  25      228.83      193.57     22.30 o 
   0   8  25      265.66      257.32     24.93 o 
   1   8  25      216.96      222.20     31.13 o 
   2   8  25      187.48       93.79     19.53 o 
   3   8  25      190.97      205.15     25.34 o 
  -6   9  25       63.85       63.74     16.18 o 
  -5   9  25      175.80      231.57     23.80 o 
  -4   9  25      183.70      225.10     49.02 o 
  -3   9  25      181.95      160.88     25.00 o 
  -2   9  25      156.39      154.16     24.90 o 
  -1   9  25      147.72      177.09     44.09 o 
   0   9  25       34.65       33.95     16.10 o 
   1   9  25       38.34       35.16     21.33 o 
   2   9  25       18.44       28.25     17.15 o 
  -5  10  25       38.97       13.27     18.98 o 
  -4  10  25      143.83      118.18     30.62 o 
  -3  10  25       79.65       74.27     18.43 o 
  -2  10  25       95.09      102.79     19.26 o 
  -1  10  25       90.46       89.51     18.63 o 
   0  10  25      125.94      110.98     20.10 o 
   1  10  25      225.63      246.01     25.69 o 
  -3  11  25      342.31      356.59     42.66 o 
  -2  11  25      112.58      114.75     28.17 o 
  -1  11  25      193.09      177.93     22.79 o 
  -8   0  26       45.69       75.93     25.11 o 
  -7   0  26      170.39      154.92     30.62 o 
  -6   0  26      253.14      212.48     33.27 o 
  -5   0  26      611.87      528.86     47.97 o 
  -4   0  26      581.12      506.00     43.68 o 
  -3   0  26     1279.37     1294.00     47.22 o 
  -2   0  26     1072.63     1094.71     83.58 o 
  -1   0  26      762.07      752.25     33.92 o 
   0   0  26     1083.58     1126.62     74.50 o 
   1   0  26      762.66      789.36     51.74 o 
   2   0  26      477.35      521.99     30.74 o 
   3   0  26      250.67      280.89     52.97 o 
   4   0  26      134.78      138.24     21.74 o 
   5   0  26       86.88       96.55     28.78 o 
  -8   1  26       41.68       67.30     16.86 o 
  -7   1  26       84.15      134.24     20.49 o 
  -6   1  26       48.14       77.01     23.17 o 
  -5   1  26       60.95       96.57     18.76 o 
  -4   1  26        8.00       10.61     10.60 o 
  -3   1  26       69.44      106.89     16.73 o 
  -2   1  26       27.71       54.80      9.95 o 
  -1   1  26        0.01       16.72      8.39 o 
   0   1  26        3.71       -0.23      8.00 o 
   1   1  26      100.42       94.87     12.20 o 
   2   1  26       31.92       49.64     10.81 o 
   3   1  26      117.39      141.94     14.74 o 
   4   1  26       52.67       42.96     13.62 o 
   5   1  26       42.23       56.22     14.96 o 
  -8   2  26       31.42       15.27     12.90 o 
  -7   2  26      106.22       81.15     17.32 o 
  -6   2  26       84.44       97.33     14.43 o 
  -5   2  26      529.64      498.82     31.14 o 
  -4   2  26      507.19      482.26     36.19 o 
  -3   2  26     1040.22      931.92     32.38 o 
  -2   2  26     1122.20     1143.02     38.16 o 
  -1   2  26      894.26      870.05     33.13 o 
   0   2  26      904.57     1002.12     28.54 o 
   1   2  26      326.67      390.26     18.74 o 
   2   2  26      477.93      572.94     31.17 o 
   3   2  26      253.80      326.10     19.09 o 
   4   2  26      185.33      209.33     23.84 o 
  -8   3  26       54.65       80.93     34.70 o 
  -7   3  26       90.84      103.66     20.82 o 
  -6   3  26      102.75      148.96     16.31 o 
  -5   3  26      151.55      189.47     18.27 o 
  -4   3  26       42.00       68.46     13.46 o 
  -3   3  26       76.51      108.05     14.27 o 
  -2   3  26       12.44       20.59     14.58 o 
  -1   3  26        0.02        5.05     18.44 o 
   0   3  26        0.75        5.12      9.48 o 
   1   3  26      101.83      128.01     14.58 o 
   2   3  26       61.88       68.99     14.70 o 
   3   3  26      126.76      115.33     16.25 o 
   4   3  26       19.87       42.53     13.20 o 
  -8   4  26        0.54        8.99     14.72 o 
  -7   4  26      112.81      105.78     21.52 o 
  -6   4  26       11.55       14.56     13.74 o 
  -5   4  26      472.95      458.25     24.79 o 
  -4   4  26      383.66      360.15     22.21 o 
  -3   4  26      625.85      613.76     33.82 o 
  -2   4  26      974.25      944.38     32.43 o 
  -1   4  26      677.25      720.04     27.89 o 
   0   4  26      449.36      517.49     24.13 o 
   1   4  26      540.92      689.64     28.33 o 
   2   4  26      229.89      263.48     25.94 o 
   3   4  26      153.77      161.29     17.82 o 
   4   4  26      185.36      242.70     24.92 o 
  -7   5  26      158.20      181.62     17.14 o 
  -6   5  26       59.87       66.29     11.39 o 
  -5   5  26       81.63      102.29     17.35 o 
  -4   5  26      112.41      136.98     18.15 o 
  -3   5  26       24.84       25.94     11.86 o 
  -2   5  26       39.70       41.45     11.72 o 
  -1   5  26        4.36       22.00     14.81 o 
   0   5  26        2.19        9.08     17.34 o 
   1   5  26       52.37       47.29     15.78 o 
   2   5  26       24.73        6.54     12.93 o 
   3   5  26       79.73       90.07     19.67 o 
   4   5  26       64.25      112.20     21.65 o 
  -7   6  26       94.14       90.67     14.41 o 
  -6   6  26      108.53      117.00     15.14 o 
  -5   6  26      234.11      236.32     16.46 o 
  -4   6  26      304.00      315.83     18.09 o 
  -3   6  26      419.48      452.71     24.35 o 
  -2   6  26      362.77      408.84     45.99 o 
  -1   6  26      617.66      686.79     34.91 o 
   0   6  26      383.13      510.46     30.64 o 
   1   6  26      483.03      626.40     35.04 o 
   2   6  26      256.37      369.45     29.52 o 
   3   6  26      136.40      211.95     25.36 o 
  -6   7  26      140.56      151.78     22.87 o 
  -5   7  26       47.04       54.41     11.22 o 
  -4   7  26       49.70       61.99     11.36 o 
  -3   7  26       18.07       29.80     12.57 o 
  -2   7  26       47.02       72.61     16.87 o 
  -1   7  26        0.01       -2.46     13.05 o 
   0   7  26        0.28       10.96     13.48 o 
   1   7  26        8.18       -1.38     13.22 o 
   2   7  26       11.42        1.40     13.37 o 
   3   7  26       20.23       18.89     15.54 o 
  -6   8  26       74.94       83.67     17.89 o 
  -5   8  26      118.87      142.48     16.55 o 
  -4   8  26      103.01      154.69     25.11 o 
  -3   8  26      277.17      314.53     32.66 o 
  -2   8  26      176.85      211.23     23.38 o 
  -1   8  26      322.60      374.72     28.68 o 
   0   8  26      297.96      361.57     30.82 o 
   1   8  26      209.69      320.44     28.33 o 
   2   8  26      179.83      255.14     39.19 o 
  -5   9  26       77.89       90.27     19.12 o 
  -4   9  26       81.16       91.85     30.92 o 
  -3   9  26       24.43       32.73     15.50 o 
  -2   9  26        8.70        6.49     13.68 o 
  -1   9  26        3.52       22.01     14.71 o 
   0   9  26        0.14        9.25     13.96 o 
   1   9  26        0.13      -14.10     15.92 o 
  -4  10  26       50.43       50.62     24.70 o 
  -3  10  26       39.82       71.46     24.70 o 
  -2  10  26      102.33      146.58     21.90 o 
  -1  10  26      127.39      205.33     24.57 o 
   0  10  26       31.10       88.65     18.98 o 
  -8   1  27        0.50       18.84     13.68 o 
  -7   1  27        0.00       -3.05     12.77 o 
  -6   1  27        4.67        1.24     16.02 o 
  -5   1  27        1.26       -1.07     13.06 o 
  -4   1  27        0.03       13.44     10.51 o 
  -3   1  27        0.07       -8.01      9.30 o 
  -2   1  27       10.56       15.24      9.84 o 
  -1   1  27       30.59       48.85     10.02 o 
   0   1  27        9.47       19.44      8.98 o 
   1   1  27        0.18       -2.14      8.38 o 
   2   1  27        8.21       14.51      9.65 o 
   3   1  27        4.05       15.83      9.88 o 
   4   1  27        0.48        9.39     12.14 o 
  -8   2  27        1.02       21.90     14.07 o 
  -7   2  27        1.29        1.85     13.10 o 
  -6   2  27        8.85       26.42     17.15 o 
  -5   2  27        1.27        3.68     10.32 o 
  -4   2  27        6.86       -2.24     14.53 o 
  -3   2  27        4.62       17.97     10.35 o 
  -2   2  27       76.76       67.32     12.34 o 
  -1   2  27       30.17       29.57     10.54 o 
   0   2  27       25.50       24.60      9.42 o 
   1   2  27       40.69       50.12     10.47 o 
   2   2  27        1.64        1.52      8.79 o 
   3   2  27       18.37       24.60     12.40 o 
   4   2  27        9.33       17.29     12.36 o 
  -7   3  27        0.16       -0.79     13.20 o 
  -6   3  27       16.25       19.55     11.54 o 
  -5   3  27       30.23       17.25     11.50 o 
  -4   3  27        2.76        0.40     10.11 o 
  -3   3  27       29.63       14.17     10.60 o 
  -2   3  27       67.86       41.86     11.69 o 
  -1   3  27        8.33       10.16     10.17 o 
   0   3  27       71.40       89.08     14.69 o 
   1   3  27       33.08       24.83     10.89 o 
   2   3  27       41.93       43.45     12.29 o 
   3   3  27        3.38        3.29     10.57 o 
   4   3  27       23.99       25.22     12.79 o 
  -7   4  27       13.14        8.08     10.49 o 
  -6   4  27        0.49        9.83     10.99 o 
  -5   4  27       44.69       52.78     13.64 o 
  -4   4  27       45.15       31.27     11.92 o 
  -3   4  27       57.43       93.52     15.82 o 
  -2   4  27       76.28       80.04     13.24 o 
  -1   4  27       40.80       61.94     12.44 o 
   0   4  27       30.40       10.76     10.54 o 
   1   4  27       36.78        6.28     12.94 o 
   2   4  27       41.99       44.18     16.79 o 
   3   4  27        4.02       18.58     14.32 o 
  -7   5  27       23.03       28.65     20.13 o 
  -6   5  27        0.81       26.53     11.60 o 
  -5   5  27       18.73       18.26     11.49 o 
  -4   5  27       80.15       55.08     13.31 o 
  -3   5  27       30.51       32.46     11.65 o 
  -2   5  27       44.62       25.69     11.18 o 
  -1   5  27       31.44       26.64     11.00 o 
   0   5  27       75.03       30.86     14.17 o 
   1   5  27       31.41       28.06     14.88 o 
   2   5  27      140.48      130.29     22.76 o 
   3   5  27       35.38       37.77     25.41 o 
  -6   6  27       89.35      117.69     15.36 o 
  -5   6  27      103.36      104.67     13.52 o 
  -4   6  27       95.43       93.28     25.16 o 
  -3   6  27      160.52      145.95     16.48 o 
  -2   6  27      106.18      117.81     15.26 o 
  -1   6  27      115.78      110.40     18.46 o 
   0   6  27       29.98       17.59     18.88 o 
   1   6  27       24.01       -4.00     12.31 o 
   2   6  27       16.31       29.01     15.30 o 
   3   6  27        2.59        8.06     14.42 o 
  -6   7  27       21.68       21.32     11.68 o 
  -5   7  27       10.28       26.33     12.05 o 
  -4   7  27       36.17       35.90     16.83 o 
  -3   7  27       62.78       46.71     13.23 o 
  -2   7  27       40.78       15.08     13.78 o 
  -1   7  27      114.73       89.87     21.43 o 
   0   7  27      103.77       70.03     17.29 o 
   1   7  27       73.29       66.35     17.98 o 
   2   7  27      168.35      162.92     23.03 o 
  -5   8  27       98.37      120.62     16.56 o 
  -4   8  27      209.57      258.77     20.97 o 
  -3   8  27      155.98      157.02     41.13 o 
  -2   8  27      177.69      199.77     47.86 o 
  -1   8  27      116.88      106.80     19.33 o 
   0   8  27       95.69       67.06     17.58 o 
   1   8  27       23.81       24.31     16.66 o 
  -4   9  27       36.23       45.27     16.94 o 
  -3   9  27      101.87       93.71     19.70 o 
  -2   9  27      181.20      167.13     21.94 o 
  -1   9  27      178.23      193.55     49.29 o 
   0   9  27      161.15      159.24     22.46 o 
  -7   0  28      123.97      164.92     32.45 o 
  -6   0  28      232.66      238.61     36.33 o 
  -5   0  28      157.71      205.54     33.68 o 
  -4   0  28      116.77      115.53     27.76 o 
  -3   0  28       18.23       50.01     22.45 o 
  -2   0  28        0.69        5.49     12.19 o 
  -1   0  28       36.42       46.41     14.50 o 
   0   0  28       39.48       26.29     13.60 o 
   1   0  28        9.97       30.51     26.94 o 
   2   0  28       27.98       31.26     14.69 o 
   3   0  28       21.10       29.75     18.47 o 
  -7   1  28       64.75       55.10     16.59 o 
  -6   1  28      228.02      188.81     23.41 o 
  -5   1  28      158.69      174.77     22.65 o 
  -4   1  28      465.08      449.00     30.52 o 
  -3   1  28      606.43      577.97     25.79 o 
  -2   1  28      607.24      580.36     25.14 o 
  -1   1  28      937.82     1075.44     30.19 o 
   0   1  28      509.31      568.79     22.24 o 
   1   1  28      551.47      626.78     23.71 o 
   2   1  28      317.27      396.35     20.58 o 
   3   1  28      183.75      253.53     17.95 o 
  -7   2  28       82.03      108.51     20.64 o 
  -6   2  28      163.85      212.91     24.37 o 
  -5   2  28       68.87       90.08     15.00 o 
  -4   2  28      114.66      156.58     16.35 o 
  -3   2  28       47.40       85.73     13.81 o 
  -2   2  28        3.99       23.46     14.96 o 
  -1   2  28        4.66       18.06     10.46 o 
   0   2  28        8.00       19.44     11.19 o 
   1   2  28        3.57       13.57      9.93 o 
   2   2  28       51.90       49.47     11.16 o 
   3   2  28       31.30       39.32     12.97 o 
  -7   3  28       35.60       63.04     17.23 o 
  -6   3  28      325.21      301.74     21.98 o 
  -5   3  28      164.67      181.17     18.25 o 
  -4   3  28      277.84      258.63     19.79 o 
  -3   3  28      484.17      516.85     24.57 o 
  -2   3  28      481.28      499.25     23.92 o 
  -1   3  28      790.21      884.10     37.79 o 
   0   3  28      684.31      789.28     34.31 o 
   1   3  28      504.39      599.86     41.42 o 
   2   3  28      177.57      220.19     24.54 o 
   3   3  28      230.74      321.67     23.62 o 
  -7   4  28       52.87       57.13     13.69 o 
  -6   4  28       57.58       73.85     20.05 o 
  -5   4  28       73.11      108.60     15.86 o 
  -4   4  28       72.27      108.51     15.60 o 
  -3   4  28       61.48       88.21     14.13 o 
  -2   4  28        4.56       19.37     11.48 o 
  -1   4  28       30.22       69.31     13.11 o 
   0   4  28        2.33        3.63     10.68 o 
   1   4  28        0.70        5.26     12.78 o 
   2   4  28       12.89       35.59     15.82 o 
   3   4  28        8.54        8.22     14.47 o 
  -6   5  28       99.80       78.50     14.58 o 
  -5   5  28      147.44      146.63     17.20 o 
  -4   5  28      207.15      213.03     18.57 o 
  -3   5  28      336.75      379.99     25.34 o 
  -2   5  28      407.94      455.35     36.46 o 
  -1   5  28      278.45      352.07     21.77 o 
   0   5  28      442.35      603.21     34.32 o 
   1   5  28      223.63      301.58     26.91 o 
   2   5  28      174.98      232.95     25.71 o 
  -6   6  28       56.45       53.82     13.16 o 
  -5   6  28      104.50      152.04     17.52 o 
  -4   6  28       30.64       38.61     13.42 o 
  -3   6  28       78.59       90.49     15.17 o 
  -2   6  28        2.04       12.03     15.25 o 
  -1   6  28       20.68       12.95     14.01 o 
   0   6  28        5.28        3.56     14.90 o 
   1   6  28        0.07       -3.77     13.65 o 
   2   6  28        7.49        1.30     14.06 o 
  -5   7  28       42.38       30.21     15.78 o 
  -4   7  28      140.65      189.06     18.91 o 
  -3   7  28      114.15      162.56     17.50 o 
  -2   7  28      211.35      281.55     54.29 o 
  -1   7  28      125.81      168.53     28.27 o 
   0   7  28       88.04      160.39     40.92 o 
   1   7  28      141.02      222.98     25.36 o 
  -4   8  28       24.54       38.74     13.68 o 
  -3   8  28       43.38       58.60     17.36 o 
  -2   8  28       30.89       28.76     14.83 o 
  -1   8  28        6.59       31.06     15.39 o 
   0   8  28        6.62       29.87     24.70 o 
  -7   1  29       15.31       20.47     14.15 o 
  -6   1  29       10.90       -4.33     13.02 o 
  -5   1  29        6.76       15.21     14.03 o 
  -4   1  29        0.03        4.76     13.18 o 
  -3   1  29        9.92        3.50      9.97 o 
  -2   1  29        0.13       10.69     10.45 o 
  -1   1  29       10.46       37.29     11.33 o 
   0   1  29       17.82       29.86      9.83 o 
   1   1  29        0.06       15.72      9.35 o 
   2   1  29        1.16       20.59     10.93 o 
   3   1  29        5.58       14.78     10.03 o 
  -7   2  29        0.04       10.09     13.78 o 
  -6   2  29       22.68       21.11     15.31 o 
  -5   2  29        4.58        2.42     13.38 o 
  -4   2  29        4.91        4.29     10.23 o 
  -3   2  29        8.39       -6.95      9.99 o 
  -2   2  29        0.32       -6.05     10.39 o 
  -1   2  29       16.84       27.10     11.53 o 
   0   2  29       16.51       10.42     11.45 o 
   1   2  29       17.15       23.94     11.52 o 
   2   2  29        7.07       27.27     11.08 o 
  -6   3  29       63.95       58.99     13.89 o 
  -5   3  29       39.29       61.93     13.88 o 
  -4   3  29       18.71       11.99     11.12 o 
  -3   3  29       32.28       25.11     11.12 o 
  -2   3  29        8.67       17.70     10.81 o 
  -1   3  29       21.07       18.67     12.34 o 
   0   3  29       12.82        2.46     10.40 o 
   1   3  29        0.31        5.39     10.77 o 
   2   3  29        0.29       19.54     14.83 o 
  -6   4  29        9.03       -2.27     10.38 o 
  -5   4  29        6.91        7.26     11.99 o 
  -4   4  29       10.07        1.65     10.36 o 
  -3   4  29       90.10       97.27     14.30 o 
  -2   4  29       40.85       46.74     12.64 o 
  -1   4  29      104.50      123.11     15.21 o 
   0   4  29       17.60       23.27     11.67 o 
   1   4  29       76.36       62.94     31.94 o 
   2   4  29       14.31        4.48     14.09 o 
  -6   5  29       71.59       80.57     23.59 o 
  -5   5  29       50.96       62.06     14.67 o 
  -4   5  29       72.10       79.22     14.43 o 
  -3   5  29       62.11       61.60     13.74 o 
  -2   5  29      117.25       89.43     14.38 o 
  -1   5  29       42.96       29.96     11.69 o 
   0   5  29       41.40       18.83     14.21 o 
   1   5  29       28.72       13.10     14.47 o 
  -5   6  29       30.02       19.60     13.95 o 
  -4   6  29       37.23       14.29     23.09 o 
  -3   6  29       75.23       39.97     12.69 o 
  -2   6  29      152.12      141.09     16.52 o 
  -1   6  29      123.14       97.54     19.03 o 
   0   6  29       52.23       60.20     17.07 o 
   1   6  29      111.05       75.51     34.09 o 
  -4   7  29       57.15       82.65     15.40 o 
  -3   7  29       80.78       63.90     14.24 o 
  -2   7  29       79.35       89.97     18.50 o 
  -1   7  29       99.06       57.36     16.81 o 
   0   7  29       82.86       76.48     19.49 o 
  -6   0  30       63.06       66.13     25.72 o 
  -5   0  30      252.30      248.82     36.33 o 
  -4   0  30      269.93      324.75     37.97 o 
  -3   0  30      175.04      149.21     27.76 o 
  -2   0  30      585.01      550.29     43.68 o 
  -1   0  30      398.93      432.73     27.42 o 
   0   0  30      421.82      435.84     71.85 o 
   1   0  30      274.61      322.17     26.48 o 
   2   0  30      228.06      273.01     39.09 o 
  -6   1  30       47.58       68.17     18.72 o 
  -5   1  30      136.79      190.17     42.66 o 
  -4   1  30      157.73      166.74     21.50 o 
  -3   1  30       75.02      147.61     20.11 o 
  -2   1  30      109.91      142.63     15.92 o 
  -1   1  30        1.98        8.26     10.68 o 
   0   1  30       13.27       30.32     11.59 o 
   1   1  30        6.29       11.92      9.46 o 
   2   1  30        0.32       11.74      9.97 o 
  -6   2  30       68.78       52.48     18.04 o 
  -5   2  30      186.45      137.36     21.30 o 
  -4   2  30      293.01      305.47     21.39 o 
  -3   2  30      260.49      280.29     19.56 o 
  -2   2  30      375.98      413.97     22.93 o 
  -1   2  30      202.29      206.59     18.14 o 
   0   2  30      412.72      493.52     24.61 o 
   1   2  30      280.03      339.43     27.81 o 
   2   2  30      264.98      302.63     18.86 o 
  -6   3  30       70.05      105.60     20.73 o 
  -5   3  30      104.66      140.90     16.91 o 
  -4   3  30       99.39      124.44     16.12 o 
  -3   3  30       59.82      100.39     22.84 o 
  -2   3  30       75.14       99.65     14.68 o 
  -1   3  30        1.18        9.17     11.78 o 
   0   3  30        1.46       -4.25     10.23 o 
   1   3  30        1.74       10.86     11.37 o 
  -5   4  30       99.92       95.29     15.80 o 
  -4   4  30      267.65      268.04     28.25 o 
  -3   4  30      187.27      202.98     18.42 o 
  -2   4  30      198.43      240.88     42.05 o 
  -1   4  30      305.35      428.05     23.64 o 
   0   4  30      228.20      290.70     20.89 o 
   1   4  30      166.65      191.93     23.59 o 
  -5   5  30       47.49      109.35     16.32 o 
  -4   5  30      106.22      156.19     17.41 o 
  -3   5  30       21.46       37.41     12.71 o 
  -2   5  30       76.24       83.31     14.47 o 
  -1   5  30        1.90       17.02     11.23 o 
   0   5  30        7.24       11.24     24.19 o 
  -4   6  30       81.61      112.83     18.70 o 
  -3   6  30      205.51      242.31     19.98 o 
  -2   6  30      196.97      225.16     21.08 o 
  -1   6  30      252.14      328.14     30.00 o 
  -5   1  31        0.60        7.16     14.65 o 
  -4   1  31        5.57       14.11     13.65 o 
  -3   1  31       11.71       22.30     14.33 o 
  -2   1  31        0.75        8.61     10.79 o 
  -1   1  31        0.05        5.89     10.47 o 
   0   1  31        1.83       -0.15     10.25 o 
   1   1  31        2.96        8.55      9.49 o 
  -5   2  31        6.83       30.47     15.20 o 
  -4   2  31       41.40       39.53     16.00 o 
  -3   2  31       33.40       34.72     13.61 o 
  -2   2  31       18.56       19.48     11.29 o 
  -1   2  31       41.91       62.31     13.84 o 
   0   2  31        1.16       17.25     11.35 o 
  -4   3  31       15.77       16.12     11.53 o 
  -3   3  31        0.56       15.10     11.10 o 
  -2   3  31       24.73       33.63     12.01 o 
  -1   3  31       11.75       16.62     11.45 o 
   0   3  31       19.73        1.03     10.95 o 
  -4   4  31       42.86       19.46     12.30 o 
  -3   4  31       43.03       46.92     12.77 o 
  -2   4  31       32.54       46.29     19.76 o 
  -1   4  31       54.07       78.44     14.45 o 
  -3   5  31        0.15        2.77     10.60 o 
  -2   5  31       18.24       10.64     11.19 o 
  -4   0  32       32.66       76.34     25.92 o 
  -3   0  32      133.97      165.33     30.21 o 
  -2   0  32       12.55       58.79     23.47 o 
  -1   0  32       37.38       57.76     23.47 o 
  -4   1  32      103.92      104.40     26.43 o 
  -3   1  32      322.89      313.19     26.10 o 
  -2   1  32      163.18      156.09     30.00 o 
  -1   1  32      303.83      379.77     26.39 o 
  -3   2  32       70.39      100.04     16.56 o 
  -2   2  32       35.24       69.62     14.30 o 
  -1   2  32       62.14       83.60     14.63 o 
                                                 
